# Supplementary material for: Bistable auto-aggregation phenotype in Lactiplantibacillus plantarum emerges after cultivation in in vitro colonic microbiota
Source: BMC Microbiol. 2021 Oct 5;21:268. doi: 10.1186/s12866-021-02331-x (PMC8493755; doi:10.1186/s12866-021-02331-x)
Supplement: Supplementary file 3 — Additional file 3: Table S1. Significantly up- and downregulated genes in the auto-aggregating L. plantarum IA01 compared to NZ3400. [file 12866_2021_2331_MOESM3_ESM.xlsx]

## Sheet: Table S1
	Additional file 3: Table S1. Significantly up- and downregulated genes in the auto-aggregating L. plantarum IA01 compared to NZ3400.
	ORF	Gene name	Product	Ratio (log2)	P-value (FDR)
	Upregulated in IA01
	LP_RS00390		ABC transporter ATP-binding protein	-0.182518	0.0115567
	LP_RS00410	larA	Nickel-dependent lactate racemase	-0.461175	0.0270189
	LP_RS00420		LarC family nickel insertion protein	-0.697711	0.00191887
	LP_RS00535		MFS transporter	-0.384851	0.000136328
	LP_RS00545		MFS transporter	-0.30571	0.00766979
	LP_RS00700		Alpha-glucosidase	-0.274666	0.00331356
	LP_RS00875		ABC-F family ATP-binding cassette domain-containing protein	-0.389738	0.000163245
	LP_RS00880		IS1182 family transposase	-0.266037	0.0245195
	LP_RS01180	celB	PTS cellobiose transporter subunit IIC	-0.213616	0.0105471
	LP_RS01255		LysM peptidoglycan-binding domain-containing protein	-0.338702	7.75e-05
	LP_RS01455		MFS transporter	-0.206356	0.0178803
	LP_RS01770		Peptide cleavage/export ABC transporter	-0.502119	0.0134944
	LP_RS01840		DUF3284 domain-containing protein	-0.758879	0.0459006
	LP_RS01940		4-(cytidine 5'-diphospho)-2-C-methyl-D-erythritol kinase	-0.170933	0.0369382
	LP_RS01975		Ribose-phosphate diphosphokinase	-0.195001	0.00483211
	LP_RS02105	serS	Serine--tRNA ligase	-0.446047	0.00332059
	LP_RS02110		Serine transporter	-0.635617	6.84e-14
	LP_RS02115	sdaAB	L-serine ammonia-lyase%2C iron-sulfur-dependent%2C subunit beta	-0.317399	0.00040188
	LP_RS02120	sdaAA	L-serine ammonia-lyase%2C iron-sulfur-dependent%2C subunit alpha	-0.508531	9.12e-14
	LP_RS02155		Class A sortase	-0.363204	1.47e-05
	LP_RS02180		DEAD/DEAH box helicase	-0.155744	0.0354378
	LP_RS02240		QueT transporter family protein	-0.327348	4.15e-06
	LP_RS02335		23S ribosomal RNA	-0.337227	0.00149895
	LP_RS02355		Peptide MFS transporter	-0.233396	0.000728091
	LP_RS02470		C39 family peptidase	-0.700892	0.00113434
	LP_RS02740		Hypothetical protein	-0.262773	0.0352567
	LP_RS02775		Recombinase RecT	-1.07169	3.31e-05
	LP_RS02855		PBSX family phage terminase large subunit	-0.759434	0.000317584
	LP_RS02860		PBSX family phage terminase large subunit	-0.45492	0.00578866
	LP_RS02865		phage portal protein	-0.502289	0.0420417
	LP_RS02870		DUF4355 domain-containing protein	-1.21579	2.08e-07
	LP_RS02875		phage capsid protein	-1.35234	1.29e-12
	LP_RS02880		phage head-tail connector protein	-1.58844	0.000301414
	LP_RS02885		hypothetical protein	-1.24749	0.00685746
	LP_RS02910		hypothetical protein	-0.925591	0.0297492
	LP_RS02915		tape measure protein	-0.653023	3.95e-09
	LP_RS02935		phage baseplate upper protein	-0.46352	0.0434568
	LP_RS03035	ffs	signal recognition particle sRNA small type	-0.377067	0.0050713
	LP_RS03170		APC family permease	-0.191814	0.00426948
	LP_RS03390		peptide ABC transporter substrate-binding protein	-0.248846	0.00181867
	LP_RS03545		DUF1361 domain-containing protein	-0.293633	0.000325582
	LP_RS03565	glmS	glutamine--fructose-6-phosphate transaminase (isomerizing)	-0.27573	2.12e-05
	LP_RS03605		MFS transporter	-0.558303	0.0374726
	LP_RS03675		NCS2 family permease	-0.319916	9.23e-05
	LP_RS03795		amino acid ABC transporter permease	-0.184946	0.0145343
	LP_RS03845		sulfite exporter TauE/SafE family protein	-0.388343	0.000756968
	LP_RS03980		acetyltransferase	-0.22863	0.00176756
	LP_RS04155		winged helix-turn-helix transcriptional regulator	-0.626457	1.45e-13
	LP_RS04230		MerR family transcriptional regulator	-0.251655	0.0192576
	LP_RS04285		phosphatase PAP2 family protein	-0.484215	7.74e-14
	LP_RS04310		amino acid permease	-0.163465	0.0364901
	LP_RS04355		tRNA-Pro	-1.80942	0.0346991
	LP_RS04580		FMN-binding protein	-0.263028	0.00143229
	LP_RS04935		cold-shock protein	-0.432933	1.36e-07
	LP_RS05105		CpsD/CapB family tyrosine-protein kinase	-0.814351	0.0363776
	LP_RS05215		DUF4422 domain-containing protein	-0.250492	0.0240704
	LP_RS05220		helix-turn-helix transcriptional regulator	-0.439654	0.0012946
	LP_RS05225		MucBP domain-containing protein	-4.41614	0
	LP_RS05230		MarR family transcriptional regulator	-5.37051	0
	LP_RS05435		D-alanyl-D-alanine carboxypeptidase	-0.161989	0.0184071
	LP_RS05470		23S ribosomal RNA	-0.334678	0.00181815
	LP_RS05555		GNAT family N-acetyltransferase	-0.228355	0.000192154
	LP_RS05790		GHKL domain-containing protein	-0.217217	0.00827958
	LP_RS05795		response regulator transcription factor	-0.206555	0.0230278
	LP_RS05925		GNAT family N-acetyltransferase	-0.305608	0.000939553
	LP_RS06095		YfhO family protein	-0.182876	0.0410858
	LP_RS06310		helix-turn-helix transcriptional regulator	-0.24268	0.00111979
	LP_RS06590		HAMP domain-containing protein	-0.154861	0.0285357
	LP_RS07025		KxYKxGKxW signal peptide domain-containing protein	-0.211484	0.0467822
	LP_RS07250		class I SAM-dependent methyltransferase	-0.265672	0.00181815
	LP_RS07385		type 2 isopentenyl-diphosphate Delta-isomerase	-0.228558	0.00118388
	LP_RS07390		phosphomevalonate kinase	-0.195596	0.00334627
	LP_RS07485	gpsB	cell division regulator GpsB	-0.214202	0.0110184
	LP_RS07665		GNAT family N-acetyltransferase	-0.222151	0.0105471
	LP_RS07685		DUF4931 domain-containing protein	-0.255505	0.00163747
	LP_RS07715		amino acid permease	-0.185266	0.015847
	LP_RS07760		GNAT family N-acetyltransferase	-0.225018	0.0353996
	LP_RS07830		glycerol-3-phosphate acyltransferase	-0.199223	0.0104542
	LP_RS07905		MFS transporter	-0.207639	0.00575499
	LP_RS08130		acyltransferase	-0.229478	0.031497
	LP_RS08150		DHA2 family efflux MFS transporter permease subunit	-0.465576	2.17e-06
	LP_RS08395		YitT family protein	-0.286005	0.000627676
	LP_RS08415		N-acetylmuramoyl-L-alanine amidase	-0.280797	8.71e-05
	LP_RS08715	rpsB	30S ribosomal protein S2	-0.173117	0.0312992
	LP_RS08720		HAD family hydrolase	-0.238075	0.00146597
	LP_RS08765		hypothetical protein	-0.204322	0.0245195
	LP_RS08845		adenine phosphoribosyltransferase	-0.228121	0.00118388
	LP_RS09135		peptide deformylase	-0.252955	0.00050013
	LP_RS09155		diacylglycerol kinase family lipid kinase	-0.211278	0.00367413
	LP_RS09305		phospho-N-acetylmuramoyl-pentapeptide-transferase	-0.187745	0.0130878
	LP_RS09350		tRNA (cytidine(34)-2'-O)-methyltransferase	-0.213743	0.0130858
	LP_RS09360	brnQ	branched-chain amino acid transport system II carrier protein	-0.235654	0.0257039
	LP_RS09365		methyltransferase domain-containing protein	-0.222504	0.00544085
	LP_RS09410		DsbA family protein	-0.179977	0.0263229
	LP_RS09560		23S ribosomal RNA	-0.348141	0.00102968
	LP_RS09615		amino acid permease	-0.158236	0.0350043
	LP_RS09955	thiI	tRNA 4-thiouridine(8) synthase ThiI	-0.156089	0.0296559
	LP_RS09960		cysteine desulfurase	-0.147632	0.041929
	LP_RS09975	rpsD	30S ribosomal protein S4	-0.198247	0.0180344
	LP_RS09990		DUF1648 domain-containing protein	-0.20468	0.0464848
	LP_RS10220		lipoprotein	-0.189909	0.0415849
	LP_RS10245		holin	-0.451849	0.00804091
	LP_RS10255		LysM peptidoglycan-binding domain-containing protein	-0.606514	6.72e-10
	LP_RS10265		collagen-like protein	-0.615946	1.87e-05
	LP_RS10270		SGNH/GDSL hydrolase family protein	-0.690589	1.77e-10
	LP_RS10280		phage tail protein	-0.987625	4.59e-07
	LP_RS10285		phage tail family protein	-1.28055	7.99e-10
	LP_RS10290		tape measure protein	-0.534442	9.01e-13
	LP_RS10295		hypothetical protein	-0.465761	0.0230126
	LP_RS10300		hypothetical protein	-1.07162	3.03e-11
	LP_RS10305		tail protein	-0.969564	5.1e-09
	LP_RS10310		DUF3168 domain-containing protein	-1.19786	1.02e-05
	LP_RS10315		tail protein	-1.01455	7.12e-08
	LP_RS10320		hypothetical protein	-0.818925	0.000988558
	LP_RS10325		phage head-tail connector protein	-1.1319	6.55e-07
	LP_RS10330		phage capsid protein	-1.11952	1.67e-22
	LP_RS10335		DUF4355 domain-containing protein	-1.28627	1.83e-16
	LP_RS10340		minor capsid protein	-0.794348	6.97e-05
	LP_RS10345		phage portal protein	-0.96895	3.03e-09
	LP_RS10355		terminase small subunit	-0.29453	0.0409152
	LP_RS10360		hypothetical protein	-0.849632	0.00203981
	LP_RS10385		hypothetical protein	-0.719958	0.00472245
	LP_RS10425		DUF669 domain-containing protein	-0.903116	3.3e-05
	LP_RS10435		hypothetical protein	-0.538447	0.0409799
	LP_RS10450		DUF771 domain-containing protein	-1.00484	0.00052946
	LP_RS10630		MarR family transcriptional regulator	-0.987951	0.0415849
	LP_RS10635		hypothetical protein	-0.490581	0.0346991
	LP_RS10640		MucBP domain-containing protein	-0.423748	0.00118388
	LP_RS10670		GRP family sugar transporter	-0.280204	2.18e-05
	LP_RS10780		PTS transporter subunit EIIC	-0.366778	8.95e-09
	LP_RS11285		DUF1836 domain-containing protein	-0.243674	0.00118388
	LP_RS11405		dihydroorotate dehydrogenase	-0.219664	0.0499268
	LP_RS11440		purine permease	-0.302658	2.11e-05
	LP_RS11470		methionine synthase	-0.386234	0.0409799
	LP_RS11605		GtrA family protein	-0.276617	0.030391
	LP_RS11625		pyridoxal phosphate-dependent aminotransferase	-0.2164	0.011426
	LP_RS11640		hypothetical protein	-0.246003	0.0363776
	LP_RS11865		23S ribosomal RNA	-0.34669	0.00112358
	LP_RS11880		tyrosine--tRNA ligase	-0.175291	0.0138585
	LP_RS11895		C39 family peptidase	-0.479331	3.48e-10
	LP_RS11955		cation:proton antiporter	-0.236097	0.002156
	LP_RS12000		putative sulfate exporter family transporter	-0.270893	0.00232888
	LP_RS12045		SDR family oxidoreductase	-0.832363	0.01351
	LP_RS12260		GNAT family N-acetyltransferase	-0.25428	0.0250385
	LP_RS12410		zinc-ribbon domain-containing protein	-0.275176	0.00527883
	LP_RS12620		alkaline phosphatase family protein	-0.346486	0.0178309
	LP_RS12660		glycoside hydrolase family 1 protein	-1.04475	0.0465457
	LP_RS12670		MerR family transcriptional regulator	-0.469413	0.00207636
	LP_RS12720		Y-family DNA polymerase	-0.424261	6.79e-05
	LP_RS13000		SH3 domain-containing protein	-0.601613	1.9e-13
	LP_RS13300		hypothetical protein	-0.27246	7.15e-06
	LP_RS13370		AzlC family ABC transporter permease	-0.199805	0.00392079
	LP_RS13375		N-acetyltransferase	-0.321002	0.0356979
	LP_RS13625		bacteriocin immunity protein	-0.389036	0.00206826
	LP_RS13645		CidA/LrgA family protein	-0.636508	0.00984877
	LP_RS13650		LrgB family protein	-0.362529	0.0240902
	LP_RS13760		hemolysin III family protein	-0.440469	0.000131955
	LP_RS13770		cation transporter	-0.271565	0.00133643
	LP_RS13830		MFS transporter	-0.179147	0.0396679
	LP_RS13850		23S ribosomal RNA	-0.348445	0.00110002
	LP_RS13860		VanZ family protein	-0.249219	0.00671963
	LP_RS14035		EamA family transporter	-0.254906	0.000576411
	LP_RS14055		copper-translocating P-type ATPase	-0.289353	0.00182406
	LP_RS14060		CopY/TcrY family copper transport repressor	-0.212858	0.0285357
	LP_RS14105		hypothetical protein	-0.432859	0.0140924
	LP_RS14110		prophage P3 protein 11%2C DNA replication	-0.560707	0.0025686
	LP_RS14135		hypothetical protein	-1.38786	0.00333969
	LP_RS14140		hypothetical protein	-0.706989	0.0159082
	LP_RS14365		aquaporin family protein	-0.560128	0.0258957
	LP_RS14410		FAD-dependent oxidoreductase	-0.48409	6.24e-19
	LP_RS14415		cell surface protein	-0.562435	0.00155444
	LP_RS14420		DUF3324 domain-containing protein	-1.11963	0.000732666
	LP_RS14430		WxL domain-containing protein	-1.03788	0.00544085
	LP_RS14440		TetR/AcrR family transcriptional regulator	-0.225121	0.00063281
	LP_RS14460		glycerol uptake facilitator protein	-0.27557	0.0362797
	LP_RS14560		MFS transporter	-0.415057	0.0245195
	LP_RS14575		aldo/keto reductase	-0.264535	0.0296322
	LP_RS14760		PRD domain-containing protein	-0.482762	0.000114077
	LP_RS14800	tkt	transketolase	-0.73544	0.0364901
	LP_RS14820		PTS sugar transporter subunit IIA	-0.95016	0.0178309
	LP_RS14830		HAD family hydrolase	-1.28139	0.0090726
	LP_RS14890		sugar porter family MFS transporter	-0.987694	0.0298572
	LP_RS14910		alpha/beta hydrolase	-0.415087	0.0134944
	LP_RS14920		sodium:solute symporter	-0.989641	0.00251201
	LP_RS15065		MFS transporter	-2.11402	0.00206826
	LP_RS15110		Gfo/Idh/MocA family oxidoreductase	-0.543458	0.00415928
	LP_RS15115	iolE	myo-inosose-2 dehydratase	-0.526753	0.0245195
	LP_RS15125		sugar porter family MFS transporter	-0.484278	0.0436033
	LP_RS15450	yidC	membrane protein insertase YidC	-0.241534	0.000541663
	LP_RS15455	rnpA	ribonuclease P protein component	-0.174039	0.0260758
	LP_RS15485		type II toxin-antitoxin system RelB/DinJ family antitoxin	-0.194102	0.0398202
	LP_RS15795		hypothetical protein	-0.270805	0.00721787
	Downregulated in IA01
	LP_RS00125		glycoside hydrolase family 65 protein	0.176716	0.0436033
	LP_RS00130		pyridoxamine 5'-phosphate oxidase family protein	0.337402	0.000204075
	LP_RS00145		tRNA-Lys	0.686308	0.000252054
	LP_RS00565		oleate hydratase	0.334396	4.23e-06
	LP_RS00655		folate family ECF transporter S component	1.01503	2.38e-31
	LP_RS00795		Cna B-type domain-containing protein	1.04448	1.63e-48
	LP_RS00905		aldo/keto reductase	0.22466	0.0134944
	LP_RS00970		hypothetical protein	0.280198	0.0164864
	LP_RS01060		DUF2089 family protein	0.78131	0.000114077
	LP_RS01065		hypothetical protein	0.592383	0.0099581
	LP_RS01185		hypothetical protein	0.699653	0.00228335
	LP_RS01200		FAD-binding protein	0.259676	0.00110874
	LP_RS01230		hypothetical protein	0.378104	1.56e-06
	LP_RS01260		LysM peptidoglycan-binding domain-containing protein	0.238428	0.0257039
	LP_RS01305		NAD(P)/FAD-dependent oxidoreductase	0.452095	2.93e-14
	LP_RS01395		hypothetical protein	0.438809	0.00125749
	LP_RS01470		hypothetical protein	1.2155	1.45e-39
	LP_RS01540		ABC transporter permease/substrate-binding protein	0.178188	0.00764882
	LP_RS01545		ABC transporter ATP-binding protein	0.288221	1.5e-06
	LP_RS01550		NAD(P)/FAD-dependent oxidoreductase	0.268362	6.93e-05
	LP_RS01580		hypothetical protein	0.66748	0.00115084
	LP_RS01585		hypothetical protein	0.40263	0.0480003
	LP_RS01590		hypothetical protein	0.303762	0.0385538
	LP_RS01620		hypothetical protein	0.586616	0.000235336
	LP_RS01640		hypothetical protein	0.379887	0.0434568
	LP_RS01645		glycohydrolase toxin TNT-related protein	0.511557	0.0374726
	LP_RS01685	brnQ	branched-chain amino acid transport system II carrier protein	0.559178	0.00538857
	LP_RS01710	plnJ	two-peptide bacteriocin plantaricin JK subunit PlnJ	0.585074	0.0188292
	LP_RS01735		bacteriocin	0.676766	0.0171927
	LP_RS01740		GHKL domain-containing protein	0.36088	0.00804091
	LP_RS01745		LytTR family transcriptional regulator DNA-binding domain-containing protein	0.545313	1.02e-05
	LP_RS01810		ATP-binding domain-containing protein	0.203283	0.0255089
	LP_RS02020		Rgg/GadR/MutR family transcriptional regulator	0.408608	2.18e-06
	LP_RS02025	lysW	lysine biosynthesis protein LysW	0.806243	0.00472245
	LP_RS02030		RimK family alpha-L-glutamate ligase	0.444775	0.0136499
	LP_RS02035		DegT/DnrJ/EryC1/StrS family aminotransferase	0.387303	0.0217516
	LP_RS02040		DegT/DnrJ/EryC1/StrS family aminotransferase	0.346311	0.00778329
	LP_RS02050		M20/M25/M40 family metallo-hydrolase	0.392463	0.000235336
	LP_RS02055		transketolase	0.529902	0.000257604
	LP_RS02060		NAD(P)H-dependent oxidoreductase	0.377679	0.031497
	LP_RS02070		MFS transporter	0.356397	0.00311678
	LP_RS02200		potassium transporter Kup	0.219382	0.0050713
	LP_RS02250		peptidoglycan binding domain-containing protein	0.233527	0.00296987
	LP_RS02265	mfd	transcription-repair coupling factor	0.164534	0.0291069
	LP_RS02585		matrixin family metalloprotease	0.360451	0.00118388
	LP_RS02845		hypothetical protein	0.51045	7.44e-09
	LP_RS02970		hypothetical protein	0.734846	9.84e-20
	LP_RS03160	groES	co-chaperone GroES	0.576222	1.59e-13
	LP_RS03165	groL	chaperonin GroEL	0.566999	1.13e-17
	LP_RS03290		EAL domain-containing protein	0.540394	3.28e-11
	LP_RS03340		HD domain-containing protein	0.231223	0.0270588
	LP_RS03395		2-hydroxyacid dehydrogenase family protein	0.349789	0.000341213
	LP_RS03410		RNA polymerase factor sigma-54	0.198682	0.0150059
	LP_RS03460	rnr	ribonuclease R	0.153717	0.0464685
	LP_RS03585		galactose mutarotase	0.246473	0.00247269
	LP_RS03665		LicD family protein	0.303514	0.0442848
	LP_RS03890		GrpB family protein	0.183504	0.033794
	LP_RS03985		GlsB/YeaQ/YmgE family stress response membrane protein	0.284864	0.000103385
	LP_RS03990	amaP	alkaline shock response membrane anchor protein AmaP	0.381385	3.52e-09
	LP_RS03995		hypothetical protein	0.521958	1.32e-12
	LP_RS04000		Asp23/Gls24 family envelope stress response protein	0.483037	1.95e-09
	LP_RS04005		Asp23/Gls24 family envelope stress response protein	0.481729	3e-12
	LP_RS04030		M1 family metallopeptidase	0.174373	0.0444818
	LP_RS04215	asnB	asparagine synthase (glutamine-hydrolyzing)	0.193807	0.00764904
	LP_RS04365		CtsR family transcriptional regulator	0.221449	0.00293578
	LP_RS04370		ATP-dependent Clp protease ATP-binding subunit	0.207388	0.00247471
	LP_RS04410	rpsJ	30S ribosomal protein S10	0.207827	0.0125371
	LP_RS04415	rplC	50S ribosomal protein L3	0.179163	0.030396
	LP_RS04425	rplW	50S ribosomal protein L23	0.192769	0.0214168
	LP_RS04430	rplB	50S ribosomal protein L2	0.179429	0.0280613
	LP_RS04440	rplV	50S ribosomal protein L22	0.356579	0.00019814
	LP_RS04445	rpsC	30S ribosomal protein S3	0.243067	0.00155247
	LP_RS04450	rplP	50S ribosomal protein L16	0.184205	0.0150905
	LP_RS04455	rpmC	50S ribosomal protein L29	0.358693	0.000250963
	LP_RS04460	rpsQ	30S ribosomal protein S17	0.180563	0.0305941
	LP_RS04465	rplN	50S ribosomal protein L14	0.17529	0.0410858
	LP_RS04470	rplX	50S ribosomal protein L24	0.237147	0.00427796
	LP_RS04480		type Z 30S ribosomal protein S14	0.209948	0.0136499
	LP_RS04485	rpsH	30S ribosomal protein S8	0.262226	0.00118388
	LP_RS04490	rplF	50S ribosomal protein L6	0.207233	0.00776307
	LP_RS04495	rplR	50S ribosomal protein L18	0.288708	0.00028131
	LP_RS04505	rpmD	50S ribosomal protein L30	0.275473	0.00331356
	LP_RS04530	rpmJ	50S ribosomal protein L36	0.261416	0.00556245
	LP_RS04535	rpsM	30S ribosomal protein S13	0.194269	0.0250385
	LP_RS04705		L-lactate dehydrogenase	0.322129	6.69e-06
	LP_RS04710		anion permease	0.238652	0.000444009
	LP_RS04715		citrate lyase	0.190758	0.0177862
	LP_RS04720		NADP-dependent malic enzyme	0.350627	4.74e-09
	LP_RS04725	citC	[citrate (pro-3S)-lyase] ligase	0.324713	9.47e-07
	LP_RS04730	citD	citrate lyase acyl carrier protein	0.546996	2.6e-10
	LP_RS04735	citE	citrate (pro-3S)-lyase subunit beta	0.338267	5.77e-07
	LP_RS04740	citF	citrate lyase subunit alpha	0.318162	3.33e-07
	LP_RS04865	ligA	NAD-dependent DNA ligase LigA	0.158585	0.0363311
	LP_RS04870		CamS family sex pheromone protein	0.175729	0.0267017
	LP_RS04875	gatC	Asp-tRNA(Asn)/Glu-tRNA(Gln) amidotransferase subunit GatC	0.179567	0.0122855
	LP_RS04885	gatB	Asp-tRNA(Asn)/Glu-tRNA(Gln) amidotransferase subunit GatB	0.184544	0.031497
	LP_RS04900		TetR/AcrR family transcriptional regulator	0.216049	0.00365071
	LP_RS04955		universal stress protein	0.472579	0.0150102
	LP_RS04975		hypothetical protein	0.204904	0.0130858
	LP_RS05040		polysaccharide biosynthesis protein%2C chain length regulator	0.330405	0.000207859
	LP_RS05045		glycosyltransferase	0.309598	0.000923903
	LP_RS05050		glycosyltransferase family 2 protein	0.192621	0.0321921
	LP_RS05055		hypothetical protein	0.211742	0.024028
	LP_RS05060	rfbA	glucose-1-phosphate thymidylyltransferase RfbA	0.348147	5.3e-06
	LP_RS05065		glycosyl hydrolase	0.248146	0.00129843
	LP_RS05070	rfbC	dTDP-4-dehydrorhamnose 3%2C5-epimerase	0.236394	0.00311678
	LP_RS05075	rfbB	dTDP-glucose 4%2C6-dehydratase	0.192926	0.0136499
	LP_RS05080	rfbD	dTDP-4-dehydrorhamnose reductase	0.183518	0.024186
	LP_RS05145		glycosyltransferase	0.388513	0.00118388
	LP_RS05185	glf	UDP-galactopyranose mutase	0.208095	0.035963
	LP_RS05270		competence protein ComK	0.248997	0.0223659
	LP_RS05275	recX	recombination regulator RecX	0.189579	0.0109451
	LP_RS05285		C40 family peptidase	0.283993	0.00437631
	LP_RS05295		type II toxin-antitoxin system Phd/YefM family antitoxin	0.307292	6.18e-05
	LP_RS05300		L-lactate dehydrogenase	0.214356	0.0126389
	LP_RS05315		gluconate permease	0.446154	4.07e-11
	LP_RS05320		gluconokinase	0.476587	2.51e-11
	LP_RS05325	gnd	decarboxylating 6-phosphogluconate dehydrogenase	0.591435	2.26e-08
	LP_RS05330		NAD(P)/FAD-dependent oxidoreductase	0.577441	1.75e-12
	LP_RS05365		peptide ABC transporter substrate-binding protein	0.263148	0.0152159
	LP_RS05375		ABC transporter permease	0.360878	1.79e-06
	LP_RS05380		ABC transporter ATP-binding protein	0.258674	0.00083668
	LP_RS05385		ATP-binding cassette domain-containing protein	0.305222	0.000363938
	LP_RS05395		tyrosine-type recombinase/integrase	0.313338	0.0130745
	LP_RS05400		ATP-dependent Clp protease ATP-binding subunit	0.323893	2.31e-05
	LP_RS05565		Nramp family divalent metal transporter	0.409264	1.2e-05
	LP_RS05570	hemH	ferrochelatase	0.463459	0.000114077
	LP_RS05615		glycosyltransferase	0.183772	0.0498806
	LP_RS05620	asp1	accessory Sec system glycosyltransferase Asp1	0.259826	0.00143229
	LP_RS05625		hypothetical protein	0.508035	0.00110874
	LP_RS05840		tRNA-Leu	1.16826	0.000194988
	LP_RS06240	sufC	Fe-S cluster assembly ATPase SufC	0.167435	0.0417355
	LP_RS06245	sufD	Fe-S cluster assembly protein SufD	0.195541	0.00245977
	LP_RS06250		cysteine desulfurase	0.176391	0.0200726
	LP_RS06255		SUF system NifU family Fe-S cluster assembly protein	0.225615	0.0139835
	LP_RS06265		ABC transporter substrate-binding protein	0.1604	0.0270696
	LP_RS06565		lipoprotein	0.313399	2.54e-05
	LP_RS06570		cation transporter	0.257579	0.00403996
	LP_RS06600		SMC family ATPase	0.248476	0.00110874
	LP_RS06635		helix-turn-helix transcriptional regulator	0.174706	0.0103774
	LP_RS06725		DUF3042 family protein	0.435053	0.000232814
	LP_RS06855		betaine/proline/choline family ABC transporter ATP-binding protein	0.229248	0.00046009
	LP_RS06860		ABC transporter permease	0.164209	0.0467822
	LP_RS06865		osmoprotectant ABC transporter substrate-binding protein	0.208905	0.000973236
	LP_RS06870		ABC transporter permease	0.276035	5.16e-05
	LP_RS06920	rsgA	ribosome small subunit-dependent GTPase A	0.158064	0.0291069
	LP_RS06930		thiamine diphosphokinase	0.166808	0.0184071
	LP_RS07125	fabZ	3-hydroxyacyl-ACP dehydratase FabZ	0.336935	8.87e-07
	LP_RS07130		ketoacyl-ACP synthase III	0.443421	1.9e-13
	LP_RS07135	acpP	acyl carrier protein	0.513213	4.05e-19
	LP_RS07140		ACP S-malonyltransferase	0.570313	1.04e-21
	LP_RS07145	fabG	3-oxoacyl-ACP reductase FabG	0.53502	7.7e-21
	LP_RS07150	fabF	beta-ketoacyl-ACP synthase II	0.596488	4.13e-23
	LP_RS07155		acetyl-CoA carboxylase biotin carboxyl carrier protein subunit	0.717792	2.53e-25
	LP_RS07160		beta-hydroxyacyl-ACP dehydratase	0.590813	4.13e-23
	LP_RS07165		acetyl-CoA carboxylase biotin carboxylase subunit	0.651652	3.59e-32
	LP_RS07170		acetyl-CoA carboxylase subunit beta	0.659004	1.01e-30
	LP_RS07175		acetyl-CoA carboxylase carboxyl transferase subunit alpha	0.795116	1.11e-43
	LP_RS07180	fabI	enoyl-ACP reductase FabI	0.712334	2.36e-38
	LP_RS07185		4'-phosphopantetheinyl transferase superfamily protein	0.762533	2.13e-41
	LP_RS07190		DUF554 domain-containing protein	0.755888	1.67e-37
	LP_RS07195		LysR family transcriptional regulator	0.646709	4.81e-27
	LP_RS07200		acyl-CoA thioesterase	0.682131	1.72e-29
	LP_RS07205	rsgA	ribosome small subunit-dependent GTPase A	0.701428	4.01e-31
	LP_RS07215		MFS transporter	0.425877	0.0366209
	LP_RS07255		lytic polysaccharide monooxygenase	0.320861	0.0105182
	LP_RS07285		diacylglycerol kinase	0.309181	3.58e-05
	LP_RS07290		hypothetical protein	0.185688	0.0291069
	LP_RS07300		CsbD family protein	0.413599	0.000203097
	LP_RS07450		universal stress protein	0.331357	0.00701452
	LP_RS07490		RNase P RNA component class B	0.289688	0.0212935
	LP_RS07800	msrA	peptide-methionine (S)-S-oxide reductase MsrA	0.234804	0.0290179
	LP_RS07805	msrB	peptide-methionine (R)-S-oxide reductase MsrB	0.289454	0.000532887
	LP_RS08285		YjdF family protein	0.377536	0.00762847
	LP_RS08485		hypothetical protein	0.230037	0.0491208
	LP_RS08495		hypothetical protein	0.239978	0.00418894
	LP_RS08500		XRE family transcriptional regulator	0.268291	0.00311678
	LP_RS08505		hypothetical protein	0.317729	0.00494772
	LP_RS08580	dnaJ	molecular chaperone DnaJ	0.351034	6.97e-08
	LP_RS08585	dnaK	molecular chaperone DnaK	0.505539	6.71e-18
	LP_RS08590	grpE	nucleotide exchange factor GrpE	0.494743	1.29e-15
	LP_RS08595	hrcA	heat-inducible transcriptional repressor HrcA	0.474437	1.03e-14
	LP_RS08925		sugar transferase	0.43203	0.00606845
	LP_RS08935		hypothetical protein	0.314145	0.017868
	LP_RS08940		CpsD/CapB family tyrosine-protein kinase	0.410797	0.00195439
	LP_RS08945		polysaccharide biosynthesis protein	0.447679	0.000155052
	LP_RS09090		Firmicu-CTERM sorting domain-containing protein	0.231209	0.000176133
	LP_RS09525		tRNA-Thr	0.266024	0.0185525
	LP_RS09530		tRNA-Lys	0.42542	0.0132359
	LP_RS09725		metallophosphoesterase	0.180467	0.031497
	LP_RS10030		helix-turn-helix transcriptional regulator	0.296903	1.4e-06
	LP_RS10045		zinc-binding alcohol dehydrogenase family protein	0.369537	9.59e-09
	LP_RS10050		DUF2785 domain-containing protein	0.281838	0.000194988
	LP_RS10055		L-lactate dehydrogenase	0.354674	2.61e-07
	LP_RS10115	atpD	F0F1 ATP synthase subunit beta	0.150738	0.0378394
	LP_RS10145	atpB	F0F1 ATP synthase subunit A	0.177098	0.0110184
	LP_RS10185		Mur ligase family protein	0.176313	0.025013
	LP_RS10465		ImmA/IrrE family metallo-endopeptidase	0.276077	0.00441391
	LP_RS10470		hypothetical protein	0.331872	0.000711142
	LP_RS10475		type I restriction enzyme HsdR N-terminal domain-containing protein	0.266084	0.0171899
	LP_RS10500		AAA family ATPase	0.27564	0.00149023
	LP_RS10620		hypothetical protein	0.199063	0.0366209
	LP_RS10705		transfer-messenger RNA	0.258286	0.0129741
	LP_RS10755		GGDEF domain-containing protein	0.893123	3.28e-38
	LP_RS10765		GNAT family N-acetyltransferase	0.325507	0.000212557
	LP_RS10825		FAD-dependent oxidoreductase	0.260243	0.0012263
	LP_RS10840		sugar O-acetyltransferase	0.490814	0.0100495
	LP_RS11130		hypothetical protein	0.552151	0.00823238
	LP_RS11195		SH3 domain-containing protein	0.287318	3.48e-06
	LP_RS11240		DUF2929 family protein	0.506665	0.00110874
	LP_RS11245		glycosyltransferase	0.243112	0.000847149
	LP_RS11250		phosphoketolase family protein	0.489372	1.21e-16
	LP_RS11345		PLP-dependent aminotransferase family protein	0.219737	0.00245977
	LP_RS11350		aminotransferase class I/II-fold pyridoxal phosphate-dependent enzyme	0.328822	1.44e-05
	LP_RS11355	dapA	4-hydroxy-tetrahydrodipicolinate synthase	0.279341	7.16e-06
	LP_RS11500	purL	phosphoribosylformylglycinamidine synthase subunit PurL	0.215563	0.0239573
	LP_RS11575		hypothetical protein	0.246247	0.031497
	LP_RS11650		threonine synthase	0.188711	0.0207138
	LP_RS11935		ABC transporter ATP-binding protein	0.516423	2.43e-06
	LP_RS12015		glycosyltransferase	0.193946	0.00576307
	LP_RS12030		methylated-DNA--[protein]-cysteine S-methyltransferase	0.285757	0.0166273
	LP_RS12130		LysR family transcriptional regulator	0.257517	0.0456673
	LP_RS12190		NAD(P)-binding domain-containing protein	0.310227	0.00239108
	LP_RS12470		winged helix-turn-helix transcriptional regulator	0.365186	0.0178309
	LP_RS12565		hypothetical protein	0.474487	6.59e-06
	LP_RS12615		ATP-binding cassette domain-containing protein	0.265506	1.05e-05
	LP_RS12680		LysM peptidoglycan-binding domain-containing protein	0.442651	0.00469401
	LP_RS12800		amidohydrolase	0.258014	0.00341212
	LP_RS12805		SDR family oxidoreductase	0.23198	0.00191887
	LP_RS12860		LPXTG cell wall anchor domain-containing protein	0.490733	1.52e-12
	LP_RS12865		helix-turn-helix transcriptional regulator	0.423883	1.81e-06
	LP_RS12955		helix-turn-helix transcriptional regulator	0.311828	0.00599358
	LP_RS12960		MFS transporter	0.321438	3.25e-06
	LP_RS12965		L%2CD-transpeptidase	0.208673	0.0222155
	LP_RS12970	asnB	asparagine synthase (glutamine-hydrolyzing)	0.564018	1.26e-20
	LP_RS13155		DNA starvation/stationary phase protection protein	0.3873	5.02e-09
	LP_RS13390		response regulator transcription factor	0.187362	0.0129463
	LP_RS13420		DUF951 domain-containing protein	0.272963	0.0232128
	LP_RS13580		MerR family transcriptional regulator	0.228022	0.0218572
	LP_RS13610		hypothetical protein	0.308653	1.35e-05
	LP_RS13665	crtI	phytoene desaturase	0.429218	4.96e-10
	LP_RS13670		phytoene/squalene synthase family protein	0.495597	6.86e-10
	LP_RS13685		NAD(P)/FAD-dependent oxidoreductase	0.383781	2.5e-10
	LP_RS13835		DUF2187 domain-containing protein	0.29487	0.0100165
	LP_RS13905		SGNH/GDSL hydrolase family protein	0.213859	0.031497
	LP_RS13945		SIS domain-containing protein	0.52659	1.3e-05
	LP_RS14240		TetR family transcriptional regulator	0.19346	0.0467822
	LP_RS14275		winged helix DNA-binding protein	0.365896	5.17e-06
	LP_RS14295		glutamate decarboxylase	0.408658	6.28e-11
	LP_RS14685		glycoside hydrolase family 1 protein	0.505832	2.77e-08
	LP_RS14690		PTS glucose transporter subunit IIA	0.945523	3.67e-17
	LP_RS14695		PRD domain-containing protein	0.431928	5.26e-05
	LP_RS14700		HTH domain-containing protein	0.321322	0.0223438
	LP_RS14705		putative C-S lyase	0.543002	0.00206826
	LP_RS14955		FAD-dependent oxidoreductase	0.322548	1.55e-07
	LP_RS14970		GlsB/YeaQ/YmgE family stress response membrane protein	0.425551	1.87e-10
	LP_RS14975		catalase	0.376421	2.89e-07
	LP_RS14980	spx	transcriptional regulator Spx	0.323355	0.000176133
	LP_RS14985		response regulator transcription factor	0.235922	0.000365973
	LP_RS14990		GHKL domain-containing protein	0.250662	0.000123968
	LP_RS15005		ATP-dependent Clp protease ATP-binding subunit	0.37657	1.48e-09
	LP_RS15010		hypothetical protein	0.284575	0.00331356
	LP_RS15030	spxB	pyruvate oxidase	0.286178	0.00373591
	LP_RS15390		helix-turn-helix domain-containing protein	0.443224	2.81e-08
	LP_RS15395		C1 family peptidase	0.277155	0.000254843
	LP_RS15405		cell surface protein	1.10729	2.95e-53
	LP_RS15410		cell surface protein	1.35238	4.79e-09
	LP_RS15415		DUF916 and DUF3324 domain-containing protein	1.21603	9.22e-34
	LP_RS15420		WxL domain-containing protein	1.38023	7.78e-69
	LP_RS15505		DUF5388 domain-containing protein	0.271428	0.0212207
	LP_RS15510		recombinase family protein	0.312464	0.0171927
	LP_RS15585	topB	type IA DNA topoisomerase	0.250737	0.00469401
	LP_RS15590		hypothetical protein	0.317943	0.0476777
	LP_RS15595		conjugal transfer protein	0.385543	0.000130023
	LP_RS15605		type IV secretory system conjugative DNA transfer family protein	0.433819	2.07e-10
	LP_RS15620		hypothetical protein	0.412381	0.000118607
	LP_RS15625		CHAP domain-containing protein	0.337617	0.00035342
	LP_RS15630		conjugal transfer protein	0.442378	7.23e-09
	LP_RS15635		DUF87 domain-containing protein	0.323296	4.42e-06
	LP_RS15640		conjugal transfer protein	0.383665	0.000177479
	LP_RS15645		conjugal transfer protein	0.17316	0.0439356
	LP_RS15650		CagC family type IV secretion system protein	0.238218	0.0159082
	LP_RS15655		hypothetical protein	0.314867	2.14e-05
	LP_RS15660		hypothetical protein	0.244064	0.00296987
	LP_RS15665		MobA/MobL family protein	0.671277	6.91e-21
	LP_RS15670		hypothetical protein	0.556257	0.000546231
	LP_RS15675		hypothetical protein	0.7483	5.17e-12
	LP_RS15780		hypothetical protein	0.426038	0.0103572
	LP_RS15825		hypothetical protein	0.904677	1.92e-07
