# Supplementary material for: Bistable auto-aggregation phenotype in Lactiplantibacillus plantarum emerges after cultivation in in vitro colonic microbiota
Source: BMC Microbiol. 2021 Oct 5;21:268. doi: 10.1186/s12866-021-02331-x (PMC8493755; doi:10.1186/s12866-021-02331-x)
Supplement: Supplementary file 4 — Additional file 4: Table S2. Significantly up- and downregulated genes in the auto-aggregating L. plantarum IA01t0 compared to the non-aggregating IA01t4. [file 12866_2021_2331_MOESM4_ESM.xlsx]

## Sheet: Table S2
	Additinoal file 4: Table S2. Significantly up- and downregulated genes in the auto-aggregating L. plantarum IA01t0 compared to the non-aggregating IA01t4.
	ORF	Gene name	Product	Ratio (log2)	P-value (FDR)
	Upregulated in EE9t0
	LP_RS00115		Cof-type HAD-IIB family hydrolase	-0.494721	5.02e-08
	LP_RS00120	pgmB	beta-phosphoglucomutase	-0.564814	0.00035327
	LP_RS00125		glycoside hydrolase family 65 protein	-0.522991	3.21e-12
	LP_RS00130		pyridoxamine 5'-phosphate oxidase family protein	-0.802576	1.97e-23
	LP_RS00140		hypothetical protein	-0.451124	4.64e-05
	LP_RS00160		hypothetical protein	-0.210667	0.00536411
	LP_RS00165		two-component system regulatory protein YycI	-0.190828	0.0173129
	LP_RS00175		trypsin-like peptidase domain-containing protein	-0.180924	0.0354419
	LP_RS00265	pgmB	beta-phosphoglucomutase	-0.259403	0.0179695
	LP_RS00345		MATE family efflux transporter	-0.267645	0.0215657
	LP_RS00355	yaaA	peroxide stress protein YaaA	-0.264536	0.0221126
	LP_RS00395		energy-coupling factor transporter transmembrane protein EcfT	-0.511112	0.0154698
	LP_RS00400	cbiM	cobalt transporter CbiM	-0.278321	0.0475882
	LP_RS00430		aquaporin family protein	-0.602766	0.00706627
	LP_RS00435	larE	ATP-dependent sacrificial sulfur transferase LarE	-0.566378	1.39e-05
	LP_RS00440		zinc-binding dehydrogenase	-0.811933	6.61e-19
	LP_RS00450	thiD	bifunctional hydroxymethylpyrimidine kinase/phosphomethylpyrimidine kinase	-0.312882	0.00451199
	LP_RS00455		thiamine phosphate synthase	-0.361227	0.00406514
	LP_RS00460	cytX	putative hydroxymethylpyrimidine transporter CytX	-0.386215	2.4e-05
	LP_RS00495		cation-transporting P-type ATPase	-0.215958	0.00802346
	LP_RS00500		nucleoside phosphorylase	-0.414017	0.000158976
	LP_RS00545		MFS transporter	-0.350196	0.000436713
	LP_RS00575		hypothetical protein	-0.414511	9.84e-07
	LP_RS00580		NADH-dependent flavin oxidoreductase	-0.365292	0.00566644
	LP_RS00585		energy-coupling factor transporter transmembrane protein EcfT	-0.254852	0.00304534
	LP_RS00590		ABC transporter ATP-binding protein	-0.203016	0.0058989
	LP_RS00595		ECF-type riboflavin transporter substrate-binding protein	-0.242879	0.0335526
	LP_RS00615		hypothetical protein	-0.59903	0.000882744
	LP_RS00675	dhaL	dihydroxyacetone kinase subunit L	-0.219783	0.0378527
	LP_RS00680		PTS-dependent dihydroxyacetone kinase phosphotransferase subunit DhaM	-0.216067	0.0407586
	LP_RS00685		aquaporin family protein	-0.324011	0.00148745
	LP_RS00690		LacI family DNA-binding transcriptional regulator	-0.510389	3.47e-05
	LP_RS00695		LacI family DNA-binding transcriptional regulator	-0.710444	3.41e-06
	LP_RS00700		alpha-glucosidase	-0.548895	1.44e-07
	LP_RS00705		extracellular solute-binding protein	-0.578037	9.54e-07
	LP_RS00720		sugar ABC transporter	-0.673227	0.00501416
	LP_RS00775		NADP-dependent oxidoreductase	-0.555823	4.65e-09
	LP_RS00780	nhaC	Na+/H+ antiporter NhaC	-0.722266	4.03e-14
	LP_RS00805		peptide ABC transporter substrate-binding protein	-0.314137	0.0373699
	LP_RS00810		peptide ABC transporter substrate-binding protein	-0.461601	0.0200558
	LP_RS00835		aldo/keto reductase	-0.27744	0.00180968
	LP_RS00935		PTS mannitol transporter subunit IICBA	-0.658567	6.36e-07
	LP_RS00940		BglG family transcription antiterminator	-0.547368	1.29e-08
	LP_RS00945		PTS sugar transporter subunit IIA	-0.444308	0.0165849
	LP_RS00950		mannitol-1-phosphate 5-dehydrogenase	-0.354449	0.000210864
	LP_RS00970		hypothetical protein	-0.62158	2.52e-06
	LP_RS01070	treR	trehalose operon repressor	-0.432491	1.96e-08
	LP_RS01075	treC	alpha%2Calpha-phosphotrehalase	-0.514981	2.94e-09
	LP_RS01080		PTS glucose transporter subunit IIA	-0.47192	2.89e-08
	LP_RS01085		PTS glucose transporter subunit IIA	-0.490759	2.87e-12
	LP_RS01115	lpdD	gallate decarboxylase subunit LpdD	-0.240273	0.0231772
	LP_RS01180	celB	PTS cellobiose transporter subunit IIC	-1.1257	1.29e-42
	LP_RS01245		CPBP family intramembrane metalloprotease	-0.429363	0.0263885
	LP_RS01285		hypothetical protein	-0.481886	0.00470217
	LP_RS01305		NAD(P)/FAD-dependent oxidoreductase	-0.40513	1.9e-07
	LP_RS01310		hypothetical protein	-0.676687	0.00213738
	LP_RS01315		ABC transporter substrate-binding protein	-0.332917	0.00129295
	LP_RS01320		ABC transporter permease	-0.44387	6.81e-05
	LP_RS01325		ABC transporter permease	-0.397699	0.000979746
	LP_RS01330		ABC transporter ATP-binding protein	-0.379455	2.48e-05
	LP_RS01335		helix-turn-helix transcriptional regulator	-0.639189	1.4e-08
	LP_RS01385		MFS transporter	-0.264135	0.00109238
	LP_RS01435		ABC transporter permease	-0.253682	0.000619735
	LP_RS01440		ABC transporter ATP-binding protein	-0.270272	0.00101168
	LP_RS01505		Rrf2 family transcriptional regulator	-0.354725	0.000774228
	LP_RS01540		ABC transporter permease/substrate-binding protein	-0.62742	5.29e-19
	LP_RS01545		ABC transporter ATP-binding protein	-0.663438	1.93e-21
	LP_RS01550		NAD(P)/FAD-dependent oxidoreductase	-0.672589	4.65e-19
	LP_RS01665		MFS transporter	-0.410634	0.00839969
	LP_RS01675		AraC family transcriptional regulator	-0.759257	3.98e-08
	LP_RS01770		peptide cleavage/export ABC transporter	-0.501726	0.0073002
	LP_RS01790		CPBP family intramembrane metalloprotease	-0.498457	0.00438883
	LP_RS01795		CPBP family intramembrane metalloprotease	-0.551846	0.000428119
	LP_RS01825		GntR family transcriptional regulator	-0.295498	0.0191852
	LP_RS01830		PTS sugar transporter subunit IIC	-0.654501	4.83e-06
	LP_RS01960	purR	pur operon repressor	-0.26726	0.00347933
	LP_RS01980		YdcF family protein	-0.492062	6.37e-10
	LP_RS02005		DUF1934 domain-containing protein	-0.199801	0.0214209
	LP_RS02105	serS	serine--tRNA ligase	-0.427921	0.000802696
	LP_RS02110		serine transporter	-0.570156	2.26e-10
	LP_RS02115	sdaAB	L-serine ammonia-lyase%2C iron-sulfur-dependent%2C subunit beta	-0.57427	6.32e-08
	LP_RS02120	sdaAA	L-serine ammonia-lyase%2C iron-sulfur-dependent%2C subunit alpha	-0.557736	1.13e-12
	LP_RS02140	rho	transcription termination factor Rho	-0.192983	0.0182826
	LP_RS02150		hypothetical protein	-0.570397	2.39e-05
	LP_RS02175		UDP-N-acetylmuramoyl-tripeptide--D-alanyl-D-alanine ligase	-0.171023	0.0358135
	LP_RS02180		DEAD/DEAH box helicase	-0.864491	1.82e-16
	LP_RS02200		potassium transporter Kup	-1.04175	6.31e-35
	LP_RS02205	carB	carbamoyl-phosphate synthase large subunit	-0.837305	0.000182706
	LP_RS02210		carbamoyl phosphate synthase small subunit	-0.896256	0.0063651
	LP_RS02220	argJ	bifunctional glutamate N-acetyltransferase/amino-acid acetyltransferase ArgJ	-0.48218	0.0425894
	LP_RS02240		QueT transporter family protein	-0.338609	1.99e-05
	LP_RS02245		CBS domain-containing protein	-0.359004	3.2e-05
	LP_RS02250		peptidoglycan binding domain-containing protein	-0.252746	0.0403835
	LP_RS02260		aminoacyl-tRNA hydrolase	-0.206724	0.0198441
	LP_RS02325		tRNA-Ile	-0.303136	0.0207911
	LP_RS02330		tRNA-Ala	-0.677231	3.33e-06
	LP_RS02350		tRNA-Thr	-0.888362	0.00130047
	LP_RS02355		peptide MFS transporter	-0.457341	2.34e-08
	LP_RS02375		hypothetical protein	-0.600184	0.000268158
	LP_RS02435		cation-translocating P-type ATPase	-0.511884	3.34e-09
	LP_RS02470		C39 family peptidase	-0.700295	0.00269262
	LP_RS02475	manX	PTS mannose transporter subunit IIAB	-0.467702	5.61e-08
	LP_RS02480		PTS mannose/fructose/sorbose transporter subunit IIC	-0.440019	1.28e-07
	LP_RS02485		PTS mannose/fructose/sorbose transporter family subunit IID	-0.390611	2.37e-06
	LP_RS02490		non-ribosomal peptide synthetase	-0.208181	0.00729865
	LP_RS02520		MFS transporter	-0.720638	2.15e-07
	LP_RS02555		acetyl-CoA carboxylase carboxyltransferase subunit beta	-0.166443	0.0348425
	LP_RS02560		hypothetical protein	-0.169724	0.0429013
	LP_RS02570		AEC family transporter	-0.936757	1.44e-24
	LP_RS02575		EamA family transporter	-0.363381	0.0165033
	LP_RS02615		PIN/TRAM domain-containing protein	-0.370051	0.000167306
	LP_RS02660	nusG	transcription termination/antitermination protein NusG	-0.43107	6.33e-07
	LP_RS02735		helix-turn-helix transcriptional regulator	-0.838222	0.000482057
	LP_RS02765		helix-turn-helix domain-containing protein	-2.13558	3.21e-05
	LP_RS02775		recombinase RecT	-0.706208	0.00531165
	LP_RS02850		terminase small subunit	-0.922307	0.000979746
	LP_RS02855		PBSX family phage terminase large subunit	-0.407506	0.0386504
	LP_RS02860		phage portal protein	-0.530569	0.00501413
	LP_RS02870		DUF4355 domain-containing protein	-1.18261	3.67e-07
	LP_RS02875		phage capsid protein	-1.6321	2.94e-15
	LP_RS02880		phage head-tail connector protein	-0.988794	0.0170718
	LP_RS02885		hypothetical protein	-1.54103	0.00075808
	LP_RS02900		tail protein	-0.978995	0.00506127
	LP_RS02905		hypothetical protein	-0.847182	0.00503266
	LP_RS02910		hypothetical protein	-0.980056	0.0118668
	LP_RS02915		tape measure protein	-0.366682	0.00113427
	LP_RS02925		phage tail protein	-0.287045	0.0392682
	LP_RS02955		LysM peptidoglycan-binding domain-containing protein	-1.32054	1.37e-19
	LP_RS02960		hypothetical protein	-0.987364	0.000121978
	LP_RS02970		hypothetical protein	-0.375023	0.000774228
	LP_RS03080	rsmI	16S rRNA (cytidine(1402)-2'-O)-methyltransferase	-0.319086	6.79e-05
	LP_RS03085		acyl-ACP thioesterase	-0.316175	4.35e-05
	LP_RS03105		ABC transporter permease subunit	-0.532732	0.0201826
	LP_RS03170		APC family permease	-0.37274	7.1e-06
	LP_RS03180		phosphate ABC transporter substrate-binding protein	-0.851404	5.1e-05
	LP_RS03190		DNA/RNA helicase	-0.503878	0.010142
	LP_RS03210	prfB	peptide chain release factor 2	-0.332156	0.000130757
	LP_RS03210	prfB	peptide chain release factor 2	-0.332156	0.000130757
	LP_RS03265		phage holin family protein	-0.334094	0.000703788
	LP_RS03270		HPr kinase/phosphorylase	-0.286224	0.000162478
	LP_RS03535		sodium:proton antiporter	-0.276437	0.000319187
	LP_RS03565	glmS	glutamine--fructose-6-phosphate transaminase (isomerizing)	-0.477521	0.0278157
	LP_RS03570		EAL domain-containing protein	-0.51535	1.68e-07
	LP_RS03575		HAD family hydrolase	-0.206905	0.00895615
	LP_RS03605		MFS transporter	-0.663619	0.0193096
	LP_RS03610		hypothetical protein	-0.617824	0.0469528
	LP_RS03735		bifunctional hydroxymethylpyrimidine kinase/phosphomethylpyrimidine kinase	-0.236349	0.021296
	LP_RS03770		aminotransferase class I/II-fold pyridoxal phosphate-dependent enzyme	-0.37152	0.00281852
	LP_RS03800		PTS glucose transporter subunit IIA	-0.800302	0.0342548
	LP_RS03830		TSUP family transporter	-0.463325	2.06e-08
	LP_RS03840		MFS transporter	-0.366214	0.000357838
	LP_RS03870		hypothetical protein	-0.242486	0.0493286
	LP_RS03925		nitronate monooxygenase	-0.558904	0.00789754
	LP_RS03975		hypothetical protein	-0.322061	0.0256909
	LP_RS03980		acetyltransferase	-0.435472	1.15e-08
	LP_RS03985		GlsB/YeaQ/YmgE family stress response membrane protein	-1.06445	4.79e-34
	LP_RS03990	amaP	alkaline shock response membrane anchor protein AmaP	-1.11995	3.64e-45
	LP_RS03995		hypothetical protein	-1.19288	1.33e-31
	LP_RS04000		Asp23/Gls24 family envelope stress response protein	-1.13806	2.59e-33
	LP_RS04005		Asp23/Gls24 family envelope stress response protein	-1.09961	2.18e-30
	LP_RS04010		fumarylacetoacetate hydrolase family protein	-0.345896	0.00204949
	LP_RS04155		winged helix-turn-helix transcriptional regulator	-0.57822	1.01e-10
	LP_RS04170		YibE/F family protein	-0.230789	0.00452971
	LP_RS04175		YibE/F family protein	-0.33738	0.000252774
	LP_RS04200		MFS transporter	-0.59713	0.0114035
	LP_RS04230		MerR family transcriptional regulator	-0.317607	0.00585527
	LP_RS04300		Rrf2 family transcriptional regulator	-0.253456	0.0354419
	LP_RS04310		amino acid permease	-0.558587	7.75e-12
	LP_RS04355		tRNA-Pro	-2.18814	0.00519933
	LP_RS04360		tRNA-Pro	-1.75237	0.000164539
	LP_RS04555		ISL3-like element ISP1 family transposase	-0.388625	0.00018454
	LP_RS04560		polyprenyl synthetase family protein	-0.439972	1.05e-07
	LP_RS04565		Gx transporter family protein	-0.323822	0.000723006
	LP_RS04570		NusG domain II-containing protein	-0.440045	1.89e-07
	LP_RS04575		NAD(P)/FAD-dependent oxidoreductase	-0.23	0.0067161
	LP_RS04580		FMN-binding protein	-0.179105	0.0454849
	LP_RS04600		energy-coupling factor transporter transmembrane protein EcfT	-0.197831	0.0176804
	LP_RS04605	truA	tRNA pseudouridine(38-40) synthase TruA	-0.241213	0.00357742
	LP_RS04620		DegV family protein	-0.573307	4.59e-07
	LP_RS04655		DASS family sodium-coupled anion symporter	-0.439343	0.00115094
	LP_RS04665	ttdB	L(+)-tartrate dehydratase subunit beta	-0.813457	0.00227107
	LP_RS04675		AraC family transcriptional regulator	-0.414137	0.0498479
	LP_RS04705		L-lactate dehydrogenase	-0.488997	2.35e-10
	LP_RS04710		anion permease	-0.484997	1.44e-09
	LP_RS04785		amino acid permease	-0.379141	0.000141193
	LP_RS04795		alpha/beta hydrolase	-0.639736	0.000108448
	LP_RS04825		polyprenyl synthetase family protein	-0.215222	0.0256909
	LP_RS04905		cation-translocating P-type ATPase	-0.238129	0.0092218
	LP_RS04935		cold-shock protein	-0.290167	0.000353243
	LP_RS04980		hypothetical protein	-0.349016	0.000706339
	LP_RS05095		tyrosine-type recombinase/integrase	-0.374732	0.00610778
	LP_RS05175		glycosyltransferase family 2 protein	-1.11454	8.96e-08
	LP_RS05180		glycosyltransferase family 2 protein	-0.714573	5.94e-14
	LP_RS05185	glf	UDP-galactopyranose mutase	-0.244246	0.0337236
	LP_RS05190		polysaccharide biosynthesis protein	-0.325699	0.000631744
	LP_RS05195		polysaccharide biosynthesis protein	-0.474136	3.26e-05
	LP_RS05205		polysaccharide biosynthesis protein	-0.594603	3.44e-08
	LP_RS05210		acyltransferase family protein	-0.727842	4.55e-11
	LP_RS05215		DUF4422 domain-containing protein	-1.12294	2.06e-25
	LP_RS05220		helix-turn-helix transcriptional regulator	-1.02167	1.35e-12
	LP_RS05225		MucBP domain-containing protein	-4.101	0
	LP_RS05230		MarR family transcriptional regulator	-4.53868	0
	LP_RS05235		flippase	-1.06158	6.95e-32
	LP_RS05285		C40 family peptidase	-0.232778	0.0184164
	LP_RS05365		peptide ABC transporter substrate-binding protein	-0.210261	0.0254352
	LP_RS05370		ABC transporter permease	-0.378082	1.54e-05
	LP_RS05375		ABC transporter permease	-0.281672	0.00075808
	LP_RS05380		ABC transporter ATP-binding protein	-0.281444	0.000428119
	LP_RS05385		ATP-binding cassette domain-containing protein	-0.288627	0.000602686
	LP_RS05395		tyrosine-type recombinase/integrase	-0.375055	0.00275049
	LP_RS05435		D-alanyl-D-alanine carboxypeptidase	-0.289892	0.000166911
	LP_RS05460		tRNA-Ile	-0.378063	3.51e-05
	LP_RS05465		tRNA-Ala	-0.764257	2.54e-09
	LP_RS05535		ISL3-like element ISP1 family transposase	-0.224122	0.0267245
	LP_RS05560		metallophosphoesterase family protein	-0.368919	0.000134452
	LP_RS05575		amino acid permease	-0.897166	1.63e-10
	LP_RS05585		glycosyltransferase	-0.296779	0.000588479
	LP_RS05590		hypothetical protein	-0.384265	0.0001
	LP_RS05705		YhgE/Pip domain-containing protein	-0.382895	0.0128255
	LP_RS05780		Cof-type HAD-IIB family hydrolase	-0.303354	0.0090656
	LP_RS05845		lipoprotein	-0.268354	0.00825587
	LP_RS05850		hypothetical protein	-0.182686	0.0300718
	LP_RS05865		bifunctional homocysteine S-methyltransferase/methylenetetrahydrofolate reductase	-0.48853	0.00146831
	LP_RS05905		MATE family efflux transporter	-1.00507	5.23e-11
	LP_RS05910		hypothetical protein	-0.265428	0.0253728
	LP_RS05925		GNAT family N-acetyltransferase	-0.709274	4.33e-14
	LP_RS05980		MFS transporter	-0.704522	0.00369634
	LP_RS05985		L%2CD-transpeptidase	-0.82929	0.00110922
	LP_RS06005		aminotransferase	-0.204619	0.0115871
	LP_RS06025		DNA repair exonuclease	-0.456118	3.03e-08
	LP_RS06030		AAA family ATPase	-0.257227	0.000628295
	LP_RS06055		NAD(P)H-dependent oxidoreductase	-0.704854	0.031602
	LP_RS06060		flavocytochrome c	-0.808064	4.86e-14
	LP_RS06090		NUDIX hydrolase	-0.288302	0.0392544
	LP_RS06120		hypothetical protein	-0.643709	1.07e-10
	LP_RS06125		Crp/Fnr family transcriptional regulator	-0.670419	5.73e-10
	LP_RS06135		FAD-dependent oxidoreductase	-0.511257	0.000171993
	LP_RS06140		WxL domain-containing protein	-0.701772	1.63e-10
	LP_RS06195	trmB	tRNA (guanosine(46)-N7)-methyltransferase TrmB	-0.283021	0.00115094
	LP_RS06220		ISL3-like element ISP1 family transposase	-0.250323	0.0326876
	LP_RS06230	feoB	ferrous iron transport protein B	-0.58219	2.98e-05
	LP_RS06270		ABC transporter ATP-binding protein	-0.426099	0.0128647
	LP_RS06330		response regulator transcription factor	-0.521759	0.00571227
	LP_RS06335		sensor histidine kinase	-0.412727	0.00596913
	LP_RS06380		nitrate reductase subunit alpha	-0.570128	0.00553919
	LP_RS06385	narH	nitrate reductase subunit beta	-0.778538	0.00507276
	LP_RS06460	infC	translation initiation factor IF-3	-0.250608	0.00131027
	LP_RS06465	rpmI	50S ribosomal protein L35	-0.202327	0.00842078
	LP_RS06475		hypothetical protein	-1.75348	0.0272369
	LP_RS06500		glycosyltransferase	-0.369237	0.0450095
	LP_RS06525		nicotinate-nucleotide adenylyltransferase	-0.22421	0.00848236
	LP_RS06530	yqeK	bis(5'-nucleosyl)-tetraphosphatase (symmetrical) YqeK	-0.185189	0.0379647
	LP_RS06540		class I SAM-dependent methyltransferase	-0.37161	1.4e-06
	LP_RS06545		nucleotidyltransferase	-0.391451	1.83e-07
	LP_RS06560		ISL3-like element ISP1 family transposase	-0.375838	0.000332552
	LP_RS06565		lipoprotein	-0.415989	6.57e-06
	LP_RS06570		cation transporter	-0.584185	5.68e-12
	LP_RS06590		HAMP domain-containing protein	-0.485631	9.48e-11
	LP_RS06595		UbiA family prenyltransferase	-0.488044	1.12e-07
	LP_RS06715		Type 1 glutamine amidotransferase-like domain-containing protein	-0.346765	0.000243171
	LP_RS06730		glycerophosphodiester phosphodiesterase	-0.39892	0.00138321
	LP_RS06735	miaA	tRNA (adenosine(37)-N6)-dimethylallyltransferase MiaA	-0.194204	0.0342548
	LP_RS07025		KxYKxGKxW signal peptide domain-containing protein	-0.516116	4.39e-08
	LP_RS07030		alcohol dehydrogenase	-0.918846	0.0155312
	LP_RS07100		amidohydrolase	-0.431263	0.0418166
	LP_RS07250		class I SAM-dependent methyltransferase	-0.257232	0.00729323
	LP_RS07255		lytic polysaccharide monooxygenase	-0.794551	2.56e-12
	LP_RS07260		antibiotic biosynthesis monooxygenase	-0.709705	9.48e-11
	LP_RS07270		tryptophan-rich sensory protein	-0.40563	0.000394254
	LP_RS07275		universal stress protein	-0.363556	0.00071078
	LP_RS07280		DUF805 domain-containing protein	-0.253638	0.00126345
	LP_RS07285		diacylglycerol kinase	-0.678896	8.82e-12
	LP_RS07290		hypothetical protein	-1.22851	1.51e-54
	LP_RS07295		GlsB/YeaQ/YmgE family stress response membrane protein	-1.35892	9.98e-57
	LP_RS07300		CsbD family protein	-0.258807	0.0382821
	LP_RS07305		hypothetical protein	-0.298215	0.0333779
	LP_RS07310		C69 family dipeptidase	-0.244955	0.00115186
	LP_RS07350		amino acid permease	-0.467254	0.0194045
	LP_RS07370		SLC45 family MFS transporter	-0.645893	0.00186754
	LP_RS07375		glycoside hydrolase family 65 protein	-0.576694	1.19e-05
	LP_RS07400	mvk	mevalonate kinase	-0.216124	0.0354465
	LP_RS07410		DUF5590 domain-containing protein	-0.243164	0.00326135
	LP_RS07425		DnaD domain protein	-0.324661	2.85e-05
	LP_RS07440		ABC transporter permease	-0.816726	0.0421219
	LP_RS07445		metal ABC transporter substrate-binding protein	-0.605509	0.0305106
	LP_RS07450		universal stress protein	-1.09883	5.3e-19
	LP_RS07455		iron ABC transporter permease	-0.918597	6.93e-07
	LP_RS07460		extracellular solute-binding protein	-1.33976	1.64e-05
	LP_RS07465		ABC transporter ATP-binding protein	-1.1023	0.00267155
	LP_RS07470		penicillin-binding protein	-0.193998	0.0299787
	LP_RS07475	recU	Holliday junction resolvase RecU	-0.333467	3.99e-05
	LP_RS07495		class I SAM-dependent RNA methyltransferase	-0.183793	0.0429801
	LP_RS07500		helix-turn-helix transcriptional regulator	-0.34358	0.000486706
	LP_RS07550		ATP-binding cassette domain-containing protein	-0.315367	0.0161081
	LP_RS07555		hypothetical protein	-0.194828	0.0401382
	LP_RS07560		alpha/beta hydrolase	-0.499152	0.000184453
	LP_RS07585		signal peptidase II	-0.252405	0.0175512
	LP_RS07685		DUF4931 domain-containing protein	-0.396775	1.52e-05
	LP_RS07690		MFS transporter	-0.61122	1.36e-05
	LP_RS07865	dprA	DNA-protecting protein DprA	-0.195137	0.035647
	LP_RS07905		MFS transporter	-0.644571	9.19e-14
	LP_RS07910		S41 family peptidase	-0.191067	0.0271081
	LP_RS07920		YpmS family protein	-0.220375	0.0173534
	LP_RS07925		SGNH/GDSL hydrolase family protein	-0.232235	0.00183645
	LP_RS07955		CCA tRNA nucleotidyltransferase	-0.184243	0.036033
	LP_RS07965		HAD family hydrolase	-0.206749	0.00547253
	LP_RS07970		tetratricopeptide repeat protein	-0.432422	1.21e-08
	LP_RS08000		ATP-dependent DNA helicase RecQ	-0.586201	1.08e-15
	LP_RS08005		helix-turn-helix domain-containing protein	-0.678709	8.25e-19
	LP_RS08010		Gx transporter family protein	-0.268743	0.00261816
	LP_RS08020	scpB	SMC-Scp complex subunit ScpB	-0.277359	0.000568426
	LP_RS08025		segregation/condensation protein A	-0.303023	0.000816053
	LP_RS08030		hypothetical protein	-0.244198	0.0276259
	LP_RS08035	xerD	site-specific tyrosine recombinase XerD	-0.318844	0.00256964
	LP_RS08060	dnaE	DNA polymerase III subunit alpha	-0.163535	0.0333779
	LP_RS08110	ppsA	phosphoenolpyruvate synthase	-0.696969	0.000989955
	LP_RS08130		acyltransferase	-0.232035	0.0192636
	LP_RS08245		FAD-dependent oxidoreductase	-0.205111	0.00899677
	LP_RS08255		sensor histidine kinase	-0.39081	0.0154992
	LP_RS08290		ATP-binding cassette domain-containing protein	-0.415985	0.0395069
	LP_RS08295		ABC transporter permease	-0.492081	0.018157
	LP_RS08375		kinase/pyrophosphorylase	-0.391221	0.000162478
	LP_RS08380		SDR family oxidoreductase	-0.87885	1.68e-07
	LP_RS08390		CDP-glycerol glycerophosphotransferase family protein	-0.225276	0.010673
	LP_RS08455		DNA-3-methyladenine glycosylase	-0.435272	0.000991928
	LP_RS08625	aroA	3-phosphoshikimate 1-carboxyvinyltransferase	-0.437317	0.0395069
	LP_RS08630		amino acid biosynthesis protein	-0.663922	0.0104207
	LP_RS08635	aroC	chorismate synthase	-0.463087	0.0436954
	LP_RS08640		MFS transporter	-0.600498	0.0238826
	LP_RS08670	rimP	ribosome maturation factor RimP	-0.226228	0.0191852
	LP_RS08720		HAD family hydrolase	-0.342852	6.49e-05
	LP_RS08765		hypothetical protein	-0.213744	0.0300382
	LP_RS08850	recJ	single-stranded-DNA-specific exonuclease RecJ	-0.193543	0.0263885
	LP_RS08855		LapA family protein	-0.307248	0.010452
	LP_RS08880		DeoR/GlpR transcriptional regulator	-0.429023	4.64e-06
	LP_RS08885	pfkB	1-phosphofructokinase	-0.492134	5.03e-07
	LP_RS08890		PTS sugar transporter subunit IIA	-0.365158	2.17e-05
	LP_RS08955		amino acid ABC transporter ATP-binding protein	-0.309725	0.000178846
	LP_RS08960		ABC transporter substrate-binding protein/permease	-0.37762	1.83e-06
	LP_RS08995		hypothetical protein	-0.631149	5.73e-07
	LP_RS09040		helix-hairpin-helix domain-containing protein	-0.307824	0.000693557
	LP_RS09075		membrane protein	-0.362605	1.72e-05
	LP_RS09080		putative glycosyltransferase%2C exosortase G system-associated	-0.478905	7.82e-07
	LP_RS09115	lpdA	dihydrolipoyl dehydrogenase	-0.301888	0.00112917
	LP_RS09120		2-oxo acid dehydrogenase subunit E2	-0.322963	0.00782427
	LP_RS09125		alpha-ketoacid dehydrogenase subunit beta	-0.352164	0.00397666
	LP_RS09130	pdhA	pyruvate dehydrogenase (acetyl-transferring) E1 component subunit alpha	-0.400024	0.000944986
	LP_RS09155		diacylglycerol kinase family lipid kinase	-0.366282	2.42e-06
	LP_RS09160		hypothetical protein	-0.296312	0.00630909
	LP_RS09290		cell division protein FtsQ/DivIB	-0.267888	0.00146679
	LP_RS09295	murG	undecaprenyldiphospho-muramoylpentapeptide beta-N-acetylglucosaminyltransferase	-0.249364	0.00506127
	LP_RS09300		UDP-N-acetylmuramoyl-L-alanine--D-glutamate ligase	-0.269167	0.0037877
	LP_RS09305		phospho-N-acetylmuramoyl-pentapeptide-transferase	-0.364167	9.5e-07
	LP_RS09310		PASTA domain-containing protein	-0.328263	4.51e-05
	LP_RS09315	ftsL	cell division protein FtsL	-0.318461	7.26e-05
	LP_RS09320	rsmH	16S rRNA (cytosine(1402)-N(4))-methyltransferase RsmH	-0.174015	0.023567
	LP_RS09365		methyltransferase domain-containing protein	-0.524372	5.01e-06
	LP_RS09480		tRNA-Asp	-1.00951	7.52e-05
	LP_RS09495		tRNA-Ile	-0.415646	0.00565527
	LP_RS09585		VTT domain-containing protein	-0.258956	0.00462389
	LP_RS09590		TIGR01906 family membrane protein	-0.192615	0.0185762
	LP_RS09680	ccpA	catabolite control protein A	-0.417004	5.43e-07
	LP_RS09690		MerR family transcriptional regulator	-0.393184	1.55e-06
	LP_RS09725		metallophosphoesterase	-0.186048	0.0299787
	LP_RS09735	racE	glutamate racemase	-0.329726	7.88e-05
	LP_RS09780		DEAD/DEAH box helicase	-0.195067	0.0321293
	LP_RS09790	dinB	DNA polymerase IV	-0.29587	0.00878263
	LP_RS09885		aspartate kinase	-0.499335	8.27e-11
	LP_RS09890		amino acid ABC transporter substrate-binding protein	-0.325724	2.69e-05
	LP_RS09895		amino acid ABC transporter ATP-binding protein	-0.466842	1.55e-06
	LP_RS09900		amino acid ABC transporter permease	-0.327588	0.0101262
	LP_RS09915	mreD	rod shape-determining protein MreD	-0.23565	0.00272816
	LP_RS09920	mreC	rod shape-determining protein MreC	-0.201355	0.0164386
	LP_RS09930		JAB domain-containing protein	-0.254453	0.00850346
	LP_RS09935		bifunctional folylpolyglutamate synthase/dihydrofolate synthase	-0.320602	2.35e-05
	LP_RS10025		serine hydrolase	-0.593623	4.87e-13
	LP_RS10045		zinc-binding alcohol dehydrogenase family protein	-0.341199	1.98e-05
	LP_RS10050		DUF2785 domain-containing protein	-0.388307	1.52e-06
	LP_RS10055		L-lactate dehydrogenase	-0.376855	7.15e-06
	LP_RS10105	murA	UDP-N-acetylglucosamine 1-carboxyvinyltransferase	-0.383642	1.36e-05
	LP_RS10170	prmC	peptide chain release factor N(5)-glutamine methyltransferase	-0.227253	0.00465731
	LP_RS10195	manA	mannose-6-phosphate isomerase%2C class I	-0.236919	0.00502916
	LP_RS10245		holin	-1.02299	6.06e-07
	LP_RS10250		hypothetical protein	-1.48347	4.92e-06
	LP_RS10255		LysM peptidoglycan-binding domain-containing protein	-1.73456	4.09e-49
	LP_RS10265		collagen-like protein	-0.812072	9.14e-09
	LP_RS10270		SGNH/GDSL hydrolase family protein	-0.860242	3.28e-16
	LP_RS10275		hypothetical protein	-1.49038	0.00395773
	LP_RS10280		phage tail protein	-1.16269	1.33e-09
	LP_RS10285		phage tail family protein	-1.23402	1.24e-08
	LP_RS10290		tape measure protein	-0.565084	1.14e-13
	LP_RS10295		hypothetical protein	-1.02304	6.73e-08
	LP_RS10300		hypothetical protein	-1.02566	2.05e-09
	LP_RS10305		tail protein	-1.06632	3.11e-09
	LP_RS10310		DUF3168 domain-containing protein	-1.58005	7.75e-08
	LP_RS10315		tail protein	-0.803312	0.000117038
	LP_RS10320		hypothetical protein	-1.15818	5.43e-07
	LP_RS10325		phage head-tail connector protein	-1.12925	2.28e-06
	LP_RS10330		phage capsid protein	-1.41342	4.76e-30
	LP_RS10335		DUF4355 domain-containing protein	-1.53353	1.16e-19
	LP_RS10340		minor capsid protein	-1.07282	2.48e-07
	LP_RS10345		phage portal protein	-1.01124	5.36e-12
	LP_RS10355		terminase small subunit	-0.363453	0.0123979
	LP_RS10360		hypothetical protein	-0.881094	0.00184689
	LP_RS10370		tRNA-Asn	-1.79208	0.000979746
	LP_RS10385		hypothetical protein	-0.913197	0.000840166
	LP_RS10390		hypothetical protein	-0.79196	0.00137906
	LP_RS10425		DUF669 domain-containing protein	-0.890126	0.000137631
	LP_RS10430		AAA family ATPase	-0.74646	0.027116
	LP_RS10435		hypothetical protein	-1.05056	1.05e-05
	LP_RS10445		transcriptional regulator	-0.995103	0.000536759
	LP_RS10450		DUF771 domain-containing protein	-1.13126	9.59e-05
	LP_RS10640		MucBP domain-containing protein	-0.277422	0.0454035
	LP_RS10670		GRP family sugar transporter	-0.592915	2.61e-13
	LP_RS10700		EamA family transporter	-0.188941	0.016071
	LP_RS10745		hypothetical protein	-1.44751	0.00560677
	LP_RS10785		2-dehydropantoate 2-reductase	-0.1994	0.0212744
	LP_RS10810		ABC transporter substrate-binding protein	-0.510407	8.45e-07
	LP_RS10815		ABC transporter permease	-0.314845	0.00702428
	LP_RS10820		ATP-binding cassette domain-containing protein	-0.235022	0.0201332
	LP_RS10920		SDR family oxidoreductase	-0.495891	0.0203752
	LP_RS10945		DUF1211 domain-containing protein	-0.203319	0.0392682
	LP_RS11010		GRP family sugar transporter	-1.15962	0.0141539
	LP_RS11040		fructose-6-phosphate aldolase	-0.644038	0.00244751
	LP_RS11105		ISL3-like element ISP1 family transposase	-0.229181	0.0305106
	LP_RS11150		alpha/beta fold hydrolase	-0.261894	0.000784565
	LP_RS11165		hypothetical protein	-0.286415	0.0186561
	LP_RS11205	agaD	PTS N-acetylgalactosamine transporter subunit IID	-0.489339	1.89e-06
	LP_RS11210	agaC	PTS N-acetylgalactosamine transporter subunit IIC	-0.377332	0.001244
	LP_RS11215	agaB	PTS N-acetylgalactosamine transporter subunit IIB	-0.385563	0.0344068
	LP_RS11220		GntR family transcriptional regulator	-0.311187	0.0246713
	LP_RS11230		RluA family pseudouridine synthase	-0.444344	6.41e-08
	LP_RS11235		helix-turn-helix transcriptional regulator	-0.387593	0.0015664
	LP_RS11240		DUF2929 family protein	-0.67524	6.42e-05
	LP_RS11245		glycosyltransferase	-1.1507	6.13e-52
	LP_RS11305		HlyC/CorC family transporter	-0.213632	0.00990525
	LP_RS11350		aminotransferase class I/II-fold pyridoxal phosphate-dependent enzyme	-0.251794	0.00500129
	LP_RS11360		sulfite exporter TauE/SafE family protein	-1.08051	3.21e-07
	LP_RS11365		LysR family transcriptional regulator	-0.742296	2.03e-07
	LP_RS11455		EAL domain-containing protein	-0.374238	0.010452
	LP_RS11460		hypothetical protein	-0.539049	0.00188348
	LP_RS11465		glycosyltransferase	-0.384843	0.00150147
	LP_RS11470		methionine synthase	-1.22544	1.68e-13
	LP_RS11585		ABC transporter ATP-binding protein	-0.373287	7.08e-06
	LP_RS11590		ABC transporter permease	-0.347867	0.00541395
	LP_RS11600		hypothetical protein	-1.33944	0.00435186
	LP_RS11625		pyridoxal phosphate-dependent aminotransferase	-0.264438	0.00293054
	LP_RS11630		hypothetical protein	-0.236139	0.0140609
	LP_RS11645		alpha-glycosidase	-0.497922	0.000724103
	LP_RS11735		6-phospho-beta-glucosidase	-0.422725	1.85e-06
	LP_RS11740		6-phospho-beta-glucosidase	-0.421505	8.22e-05
	LP_RS11745		PTS lactose/cellobiose transporter subunit IIA	-0.534947	1.54e-07
	LP_RS11750		PTS sugar transporter subunit IIB	-0.362749	0.000875399
	LP_RS11830		amino acid permease	-0.311974	7.97e-05
	LP_RS11895		C39 family peptidase	-0.437652	6.74e-07
	LP_RS11900		YueI family protein	-0.659718	0.0112157
	LP_RS11915		MerR family transcriptional regulator	-0.332772	0.00468743
	LP_RS11920		cation:dicarboxylase symporter family transporter	-0.296584	0.000383635
	LP_RS11930		ABC transporter permease	-0.702993	4.33e-07
	LP_RS11935		ABC transporter ATP-binding protein	-0.402493	0.00634572
	LP_RS11965		AEC family transporter	-0.355979	2.01e-05
	LP_RS11995		GNAT family N-acetyltransferase	-1.25636	1.19e-07
	LP_RS12000		putative sulfate exporter family transporter	-0.882986	6.61e-16
	LP_RS12005		LysR family transcriptional regulator	-0.329635	0.0149968
	LP_RS12065		ArgE/DapE family deacylase	-0.47008	4.78e-05
	LP_RS12070		ABC transporter permease	-0.489009	1.11e-08
	LP_RS12085		sugar O-acetyltransferase	-0.254403	0.0222842
	LP_RS12190		NAD(P)-binding domain-containing protein	-0.322067	0.00395773
	LP_RS12210		ABC transporter ATP-binding protein	-0.321577	0.000942302
	LP_RS12215		ATP-binding cassette domain-containing protein	-0.226342	0.0368346
	LP_RS12245		winged helix-turn-helix transcriptional regulator	-0.415467	0.00059164
	LP_RS12265		CPBP family intramembrane metalloprotease	-0.232832	0.00424119
	LP_RS12270		ATP-binding cassette domain-containing protein	-0.310446	0.000181824
	LP_RS12410		zinc-ribbon domain-containing protein	-0.429297	1.89e-06
	LP_RS12415		zinc ribbon domain-containing protein	-0.338069	0.00256937
	LP_RS12435		PTS sugar transporter subunit IIC	-0.456565	0.0173027
	LP_RS12490		nitroreductase family protein	-0.290947	0.041452
	LP_RS12505		ABC transporter permease	-0.448654	0.0387519
	LP_RS12510		ABC transporter substrate-binding protein	-0.755227	0.000403027
	LP_RS12560		ABC transporter substrate-binding protein	-1.10445	0.00140195
	LP_RS12620		alkaline phosphatase family protein	-0.375641	0.0132555
	LP_RS12640		helix-turn-helix transcriptional regulator	-0.408156	1.56e-06
	LP_RS12660		glycoside hydrolase family 1 protein	-1.05039	0.00649449
	LP_RS12715		hypothetical protein	-0.586903	0.000802762
	LP_RS12720		Y-family DNA polymerase	-0.457478	2.35e-05
	LP_RS12745		SDR family oxidoreductase	-0.52045	0.0348643
	LP_RS12775		ISL3-like element ISP1 family transposase	-0.402111	3.68e-05
	LP_RS12780		membrane protein	-0.300253	8.55e-05
	LP_RS12785		ABC transporter ATP-binding protein	-0.230106	0.00334098
	LP_RS12800		amidohydrolase	-0.353637	1.36e-05
	LP_RS12805		SDR family oxidoreductase	-0.754241	1.35e-14
	LP_RS12860		LPXTG cell wall anchor domain-containing protein	-0.213363	0.022408
	LP_RS12955		helix-turn-helix transcriptional regulator	-0.632746	3.69e-11
	LP_RS12960		MFS transporter	-1.56546	1.25e-75
	LP_RS12965		L%2CD-transpeptidase	-0.654188	1.6e-11
	LP_RS12970	asnB	asparagine synthase (glutamine-hydrolyzing)	-1.13396	2.21e-29
	LP_RS12975		response regulator transcription factor	-0.583153	8.83e-08
	LP_RS12980		GHKL domain-containing protein	-0.426591	1.91e-06
	LP_RS12995		NAD-dependent succinate-semialdehyde dehydrogenase	-0.355611	0.000184331
	LP_RS13050		ABC transporter substrate-binding protein	-0.276095	0.0183042
	LP_RS13060		iron ABC transporter permease	-0.312432	0.0448491
	LP_RS13065		iron ABC transporter permease	-0.637805	0.000214556
	LP_RS13100		KxYKxGKxW signal peptide domain-containing protein	-0.173943	0.0309038
	LP_RS13185		YxeA family protein	-0.335505	0.0129511
	LP_RS13235		Ldh family oxidoreductase	-0.290394	0.0354465
	LP_RS13240		cell wall hydrolase/muramidase	-0.617658	0.000896842
	LP_RS13330		hypothetical protein	-0.540634	1.85e-05
	LP_RS13345		DUF4352 domain-containing protein	-0.455667	0.0148303
	LP_RS13365		AzlD domain-containing protein	-0.414032	0.000404005
	LP_RS13370		AzlC family ABC transporter permease	-0.421106	2.45e-08
	LP_RS13375		N-acetyltransferase	-0.419219	0.0187709
	LP_RS13385		HAMP domain-containing histidine kinase	-0.319579	5.1e-05
	LP_RS13465		transporter substrate-binding domain-containing protein	-0.256583	0.00112932
	LP_RS13470		amino acid ABC transporter permease	-0.471654	0.000288927
	LP_RS13475		amino acid ABC transporter ATP-binding protein	-0.407591	7.59e-06
	LP_RS13565		LysR family transcriptional regulator	-0.374433	0.0252313
	LP_RS13570		SDR family oxidoreductase	-0.352436	0.00244751
	LP_RS13640		GNAT family N-acetyltransferase	-0.219771	0.0393014
	LP_RS13665	crtI	phytoene desaturase	-0.275596	0.00109155
	LP_RS13670		phytoene/squalene synthase family protein	-0.300492	0.00098699
	LP_RS13690		bacteriocin immunity protein	-0.5957	0.00878727
	LP_RS13710		tyrosine-protein phosphatase	-0.493686	0.00730378
	LP_RS13715	cls	cardiolipin synthase	-0.25826	0.00120995
	LP_RS13785		DNA-3-methyladenine glycosylase I	-0.232566	0.00369634
	LP_RS13790	folP	dihydropteroate synthase	-0.18165	0.0187709
	LP_RS13845	rrf	5S ribosomal RNA	-0.408602	0.0336692
	LP_RS13885		aldo/keto reductase	-0.533107	1.75e-10
	LP_RS13905		SGNH/GDSL hydrolase family protein	-0.241635	0.0230358
	LP_RS13910		BCCT family transporter	-0.249911	0.00693084
	LP_RS13965		alpha/beta hydrolase	-0.256806	0.00147046
	LP_RS13985	spx	transcriptional regulator Spx	-0.539341	0.00878727
	LP_RS14010		hypothetical protein	-0.423715	2.46e-08
	LP_RS14030		GNAT family N-acetyltransferase	-0.295211	0.0383214
	LP_RS14035		EamA family transporter	-0.192955	0.0204732
	LP_RS14055		copper-translocating P-type ATPase	-0.342574	0.000243307
	LP_RS14095		cytosine permease	-0.477466	1.58e-10
	LP_RS14100		hypothetical protein	-0.459956	0.00153049
	LP_RS14170		MFS transporter	-0.354475	0.0214161
	LP_RS14195		cation-translocating P-type ATPase	-0.223184	0.0319809
	LP_RS14235		RNase III inhibitor	-0.227397	0.00878727
	LP_RS14240		TetR family transcriptional regulator	-0.208118	0.0118659
	LP_RS14245		membrane protein	-0.276242	0.000913658
	LP_RS14255		WxL domain-containing protein	-0.281834	0.0021676
	LP_RS14365		aquaporin family protein	-0.602284	0.021296
	LP_RS14405		GNAT family N-acetyltransferase	-0.262515	0.0294482
	LP_RS14410		FAD-dependent oxidoreductase	-0.874285	8.56e-34
	LP_RS14485		LacI family DNA-binding transcriptional regulator	-0.320741	0.000536759
	LP_RS14645		MFS transporter	-0.881005	2.86e-05
	LP_RS14675		N-acetylglucosamine kinase	-0.410582	0.00714525
	LP_RS14755		PTS glucose transporter subunit IIA	-0.797809	0.00257933
	LP_RS14760		PRD domain-containing protein	-0.580513	6.57e-06
	LP_RS14770		LacI family DNA-binding transcriptional regulator	-0.382143	0.000268158
	LP_RS14800	tkt	transketolase	-1.2467	0.000387636
	LP_RS14805	fsa	fructose-6-phosphate aldolase	-1.5916	0.0412444
	LP_RS14820		PTS sugar transporter subunit IIA	-0.77654	0.0454035
	LP_RS14830		HAD family hydrolase	-1.1145	0.0190677
	LP_RS14865		YueI family protein	-0.864009	0.0327029
	LP_RS14870		sugar O-acetyltransferase	-0.984067	0.000979746
	LP_RS14890		sugar porter family MFS transporter	-0.820605	0.0493116
	LP_RS14950		N-acetylmannosamine-6-phosphate 2-epimerase	-0.628147	1.81e-05
	LP_RS14955		FAD-dependent oxidoreductase	-0.457352	2.51e-08
	LP_RS14970		GlsB/YeaQ/YmgE family stress response membrane protein	-0.922912	4.99e-34
	LP_RS14975		catalase	-0.52336	8.03e-12
	LP_RS14980	spx	transcriptional regulator Spx	-0.925201	5.42e-23
	LP_RS14985		response regulator transcription factor	-0.420138	2.26e-07
	LP_RS14990		GHKL domain-containing protein	-0.339578	1.54e-05
	LP_RS14995		cyclic lactone autoinducer peptide	-0.407829	2.56e-06
	LP_RS15000		accessory gene regulator AgrB	-0.290072	0.000527772
	LP_RS15005		ATP-dependent Clp protease ATP-binding subunit	-1.10836	2.15e-53
	LP_RS15010		hypothetical protein	-0.840704	1.77e-20
	LP_RS15170		transcriptional regulator GutM	-1.09928	0.0300068
	LP_RS15180		SDR family oxidoreductase	-0.690577	0.0185459
	LP_RS15245		histidine kinase	-0.323988	0.00261507
	LP_RS15260		extracellular solute-binding protein	-0.368636	0.0239864
	LP_RS15275		beta-N-acetylhexosaminidase	-0.332502	0.0162051
	LP_RS15375		2-keto-4-pentenoate hydratase	-0.343762	0.0356756
	LP_RS15430	mnmE	tRNA uridine-5-carboxymethylaminomethyl(34) synthesis GTPase MnmE	-0.168818	0.0413191
	LP_RS15445		peptide ABC transporter substrate-binding protein	-0.522874	0.0243927
	LP_RS15465		protein rep	-0.457408	4.25e-05
	LP_RS15490		replication protein	-0.455723	0.000586567
	LP_RS15720		hypothetical protein	-0.412728	0.0493747
	LP_RS15795		hypothetical protein	-0.392419	4.51e-05
	LP_RS15815		hypothetical protein	-0.984766	0.0164306
	Downregulated in EE9t0
	LP_RS00015	yaaA	S4 domain-containing protein YaaA	0.200168	0.0386724
	LP_RS00080		peptide ABC transporter substrate-binding protein	0.311232	0.0392544
	LP_RS00145		tRNA-Lys	1.09445	5.3e-09
	LP_RS00150		response regulator transcription factor	0.180153	0.0241696
	LP_RS00180	rlmH	23S rRNA (pseudouridine(1915)-N(3))-methyltransferase RlmH	0.286701	0.0162973
	LP_RS00185		TetR/AcrR family transcriptional regulator	0.374619	0.00734227
	LP_RS00195		uracil-DNA glycosylase family protein	0.327448	0.000756613
	LP_RS00205		6-carboxytetrahydropterin synthase	0.378513	0.00020952
	LP_RS00215		DUF2785 domain-containing protein	0.421243	0.0013236
	LP_RS00230		LysR family transcriptional regulator	0.386614	0.000288927
	LP_RS00340		winged helix-turn-helix transcriptional regulator	0.408915	0.000319479
	LP_RS00360		pyridoxamine 5'-phosphate oxidase	0.348267	0.000236657
	LP_RS00365		peptide ABC transporter substrate-binding protein	0.379547	0.000266209
	LP_RS00385		hypothetical protein	0.521967	1.44e-07
	LP_RS00485		hypothetical protein	0.276698	0.00397666
	LP_RS00520		Hsp20/alpha crystallin family protein	1.13973	8.91e-12
	LP_RS00555		aldo/keto reductase	0.363256	1.84e-05
	LP_RS00560		nucleoside 2-deoxyribosyltransferase	0.214299	0.0160326
	LP_RS00600		hypothetical protein	0.296948	0.0106453
	LP_RS00625		hypothetical protein	0.309248	0.000482057
	LP_RS00630		SDR family oxidoreductase	0.264764	0.00598166
	LP_RS00635		ABC transporter ATP-binding protein	0.313632	0.0163475
	LP_RS00640		ABC transporter permease	0.287232	0.00714525
	LP_RS00655		folate family ECF transporter S component	0.743196	7.07e-17
	LP_RS00745		membrane protein	0.510727	1.1e-05
	LP_RS00795		Cna B-type domain-containing protein	1.02094	4.35e-33
	LP_RS00815		GNAT family N-acetyltransferase	0.443243	0.0236093
	LP_RS00820		phosphoglycerate dehydrogenase	0.386432	0.00157761
	LP_RS00855		acetate kinase	0.316821	0.000848752
	LP_RS00860		hypothetical protein	0.24743	0.0183609
	LP_RS00865		CrcB family protein	0.370558	0.000202295
	LP_RS00925		glucosamine-6-phosphate deaminase	1.25717	1.78e-15
	LP_RS00955		hypothetical protein	0.927175	1.71e-24
	LP_RS00990		NAD(P)H-dependent oxidoreductase	0.233338	0.0462576
	LP_RS00995		GntR family transcriptional regulator	0.370216	0.00321164
	LP_RS01035		serine acetyltransferase	1.55263	4.55e-11
	LP_RS01040		aminotransferase class V-fold PLP-dependent enzyme	1.43711	2.93e-12
	LP_RS01045		cysteine synthase family protein	1.16621	1.86e-10
	LP_RS01055		nicotinamide mononucleotide transporter	0.280757	0.00208783
	LP_RS01060		DUF2089 family protein	0.974404	2.51e-07
	LP_RS01065		hypothetical protein	1.11238	1.33e-07
	LP_RS01125		TetR/AcrR family transcriptional regulator	0.38989	0.00331411
	LP_RS01130		Nramp family divalent metal transporter	0.590917	7.64e-14
	LP_RS01155		MerR family transcriptional regulator	1.16421	2.53e-22
	LP_RS01160		HAMP domain-containing histidine kinase	0.244493	0.0252085
	LP_RS01165		response regulator transcription factor	0.418185	0.000989022
	LP_RS01185		hypothetical protein	0.481253	0.0112538
	LP_RS01200		FAD-binding protein	0.237026	0.00510177
	LP_RS01205		hypothetical protein	0.278183	0.00291967
	LP_RS01225		DNA-3-methyladenine glycosylase I	0.260924	0.0151513
	LP_RS01255		LysM peptidoglycan-binding domain-containing protein	0.436153	5.44e-05
	LP_RS01260		LysM peptidoglycan-binding domain-containing protein	0.62666	2.68e-12
	LP_RS01345		GNAT family N-acetyltransferase	0.569825	7.25e-09
	LP_RS01350		GNAT family N-acetyltransferase	0.473962	4.84e-11
	LP_RS01355		hypothetical protein	0.606943	6.34e-10
	LP_RS01360		GntR family transcriptional regulator	0.43462	4.34e-05
	LP_RS01380	fba	class II fructose-1%2C6-bisphosphate aldolase	0.380258	1.02e-05
	LP_RS01400		C69 family dipeptidase	0.184992	0.0342548
	LP_RS01405		hypothetical protein	0.215306	0.0298605
	LP_RS01410		biotin transporter BioY	1.1887	2.57e-22
	LP_RS01415		biotin--[acetyl-CoA-carboxylase] ligase	1.00842	1.31e-22
	LP_RS01420		hypothetical protein	0.993793	1.08e-08
	LP_RS01425		pyridoxal phosphate-dependent aminotransferase	0.20859	0.0257186
	LP_RS01430		hypothetical protein	0.187178	0.0211264
	LP_RS01460		ammonium transporter	1.62507	7.44e-13
	LP_RS01470		hypothetical protein	1.27039	2.53e-35
	LP_RS01510		hypothetical protein	0.298588	0.0452361
	LP_RS01515		acetyl-CoA carboxylase biotin carboxyl carrier protein subunit	0.284721	0.000319479
	LP_RS01520	rihC	ribonucleoside hydrolase RihC	0.226131	0.0180574
	LP_RS01580		hypothetical protein	0.927234	8.64e-06
	LP_RS01585		hypothetical protein	0.770998	1.01e-06
	LP_RS01590		hypothetical protein	0.53918	2.59e-06
	LP_RS01595		hypothetical protein	0.38661	0.0255965
	LP_RS01620		hypothetical protein	0.46551	0.00192093
	LP_RS01625		hypothetical protein	0.850536	0.000414491
	LP_RS01695		hypothetical protein	0.633164	2.04e-06
	LP_RS01705	plnK	two-peptide bacteriocin plantaricin JK subunit PlnK	0.726152	0.00071078
	LP_RS01710	plnJ	two-peptide bacteriocin plantaricin JK subunit PlnJ	0.496275	0.0465213
	LP_RS01740		GHKL domain-containing protein	0.573388	4.5e-06
	LP_RS01745		LytTR family transcriptional regulator DNA-binding domain-containing protein	0.824418	2.57e-11
	LP_RS01750		response regulator transcription factor	0.460741	0.000294763
	LP_RS01870		hypothetical protein	0.328673	0.00467164
	LP_RS01880		Ppx/GppA family phosphatase	0.281818	0.000245619
	LP_RS01885		hydroxymethylglutaryl-CoA reductase%2C degradative	0.237814	0.0037321
	LP_RS01905		NUDIX domain-containing protein	0.386106	0.00011056
	LP_RS01920		TatD family hydrolase	0.376254	2.87e-06
	LP_RS01925	rnmV	ribonuclease M5	0.290997	0.00362221
	LP_RS01945		alpha/beta hydrolase	0.210712	0.0173809
	LP_RS01975		ribose-phosphate diphosphokinase	0.227159	0.0101567
	LP_RS02015		CTP synthase	0.620104	4.04e-16
	LP_RS02020		Rgg/GadR/MutR family transcriptional regulator	0.773532	1.12e-23
	LP_RS02130		hypothetical protein	0.488962	0.000542835
	LP_RS02255		L-lactate dehydrogenase	0.275184	0.0109671
	LP_RS02300	hflB	ATP-dependent zinc metalloprotease FtsH	0.348191	0.000175428
	LP_RS02305	hslO	Hsp33 family molecular chaperone HslO	0.234332	0.0118668
	LP_RS02310	dusB	tRNA dihydrouridine synthase DusB	0.188584	0.0186044
	LP_RS02340	rrf	5S ribosomal RNA	0.838965	2.35e-05
	LP_RS02400		nicotinamide mononucleotide transporter	0.583951	8.04e-13
	LP_RS02410	nagA	N-acetylglucosamine-6-phosphate deacetylase	0.347948	0.000588479
	LP_RS02415		GntR family transcriptional regulator	0.229398	0.0115217
	LP_RS02505		AMP-binding protein	0.252596	0.0149564
	LP_RS02510		4'-phosphopantetheinyl transferase superfamily protein	0.307024	0.0471775
	LP_RS02515		DUF956 family protein	0.558939	5.82e-10
	LP_RS02585		matrixin family metalloprotease	0.721411	4e-11
	LP_RS02595	rpiA	ribose-5-phosphate isomerase RpiA	0.291726	0.000237362
	LP_RS02600		N-acetyltransferase	0.265198	0.00119142
	LP_RS02605		dUTP diphosphatase	0.270247	0.00169522
	LP_RS02625		cysteine--tRNA ligase	0.176871	0.038305
	LP_RS02680		50S ribosomal protein L10	0.180602	0.0274778
	LP_RS02685	rplL	50S ribosomal protein L7/L12	0.195351	0.0173534
	LP_RS02720		membrane protein	0.237445	0.00563861
	LP_RS02725		ImmA/IrrE family metallo-endopeptidase	0.345083	0.000154025
	LP_RS02730		helix-turn-helix domain-containing protein	0.396676	2.1e-06
	LP_RS02740		hypothetical protein	0.432464	5.41e-05
	LP_RS02745		helix-turn-helix transcriptional regulator	0.496924	1.4e-05
	LP_RS02845		hypothetical protein	0.784644	1.2e-20
	LP_RS03005		TIGR00730 family Rossman fold protein	0.191835	0.026772
	LP_RS03020		redoxin NrdH	0.397709	0.000332009
	LP_RS03060		dTMP kinase	0.398466	4.59e-07
	LP_RS03065		cyclic-di-AMP receptor	0.296272	0.00208163
	LP_RS03070	holB	DNA polymerase III subunit delta'	0.26972	0.000404005
	LP_RS03125	tsaB	tRNA (adenosine(37)-N6)-threonylcarbamoyltransferase complex dimerization subunit type 1 TsaB	0.23842	0.00387741
	LP_RS03150		redox-sensing transcriptional repressor Rex	0.257659	0.00261507
	LP_RS03160	groES	co-chaperone GroES	1.0959	7.79e-16
	LP_RS03165	groL	chaperonin GroEL	0.896281	1.93e-12
	LP_RS03175		undecaprenyl/decaprenyl-phosphate alpha-N-acetylglucosaminyl 1-phosphate transferase	0.298276	0.000201152
	LP_RS03290		EAL domain-containing protein	0.393341	0.000309206
	LP_RS03295		FAD-dependent oxidoreductase	0.229698	0.0176114
	LP_RS03300	trxB	thioredoxin-disulfide reductase	0.292928	0.000155376
	LP_RS03315		phospho-sugar mutase	0.24971	0.00442619
	LP_RS03325		FAD-dependent oxidoreductase	0.243078	0.0142944
	LP_RS03340		HD domain-containing protein	0.599829	3.99e-14
	LP_RS03375	rapZ	RNase adapter RapZ	0.416963	1.7e-08
	LP_RS03380		YvcK family protein	0.267668	0.000568426
	LP_RS03385	whiA	DNA-binding protein WhiA	0.191488	0.0183324
	LP_RS03390		peptide ABC transporter substrate-binding protein	1.82735	4.9e-109
	LP_RS03400	clpP	ATP-dependent Clp endopeptidase proteolytic subunit ClpP	0.499214	2.61e-11
	LP_RS03420	gap	type I glyceraldehyde-3-phosphate dehydrogenase	0.289771	0.000326039
	LP_RS03425		phosphoglycerate kinase	0.380632	1.28e-05
	LP_RS03430		triose-phosphate isomerase	0.35284	6.81e-05
	LP_RS03435	eno	phosphopyruvate hydratase	0.354922	1.92e-05
	LP_RS03450	secG	preprotein translocase subunit SecG	0.191538	0.0285732
	LP_RS03455		alpha/beta fold hydrolase	0.255368	0.00240209
	LP_RS03475		amino acid ABC transporter substrate-binding protein/permease	1.10986	3.77e-25
	LP_RS03480		amino acid ABC transporter ATP-binding protein	1.19411	7.21e-34
	LP_RS03510		GNAT family N-acetyltransferase	0.250579	0.00611019
	LP_RS03590		hypothetical protein	0.428611	0.000134452
	LP_RS03630	spx	transcriptional regulator Spx	0.887758	1.01e-09
	LP_RS03660		HD domain-containing protein	0.228118	0.0117807
	LP_RS03695		proline-specific peptidase family protein	0.28837	0.00106411
	LP_RS03700		biotin--[acetyl-CoA-carboxylase] ligase	0.451301	3.15e-09
	LP_RS03740		NUDIX domain-containing protein	0.304674	0.000126663
	LP_RS03745		guanylate kinase	0.180933	0.0345579
	LP_RS03760		hypothetical protein	0.21084	0.00775949
	LP_RS03765		HAD family hydrolase	0.371595	8.95e-06
	LP_RS03780		amino acid ABC transporter ATP-binding protein	0.320094	8.08e-06
	LP_RS03820		amino acid permease	0.388502	0.00362014
	LP_RS03825		MarR family transcriptional regulator	0.570863	3.91e-06
	LP_RS03855	hflX	GTPase HflX	0.322081	1.98e-05
	LP_RS03885		monovalent cation:proton antiporter family protein	0.316624	7.58e-05
	LP_RS03890		GrpB family protein	0.505865	3.7e-10
	LP_RS03915		ATP-binding domain-containing protein	0.293408	0.00213693
	LP_RS03935	guaA	glutamine-hydrolyzing GMP synthase	0.23465	0.00333436
	LP_RS03950		DNA2/NAM7 family helicase	0.178438	0.0412987
	LP_RS04105		MarR family transcriptional regulator	0.281497	0.00329394
	LP_RS04110		FMN-dependent NADH-azoreductase	0.24721	0.0325
	LP_RS04125		C69 family dipeptidase	0.277192	0.00235579
	LP_RS04235		hypothetical protein	0.248846	0.0100744
	LP_RS04250		MerR family transcriptional regulator	0.441325	0.000512054
	LP_RS04265		cold-shock protein	0.29699	0.0113545
	LP_RS04325	serS	serine--tRNA ligase	0.344389	0.000134421
	LP_RS04330		tRNA-Leu	0.371344	0.00174912
	LP_RS04365		CtsR family transcriptional regulator	0.313986	4.83e-05
	LP_RS04370		ATP-dependent Clp protease ATP-binding subunit	0.226702	0.00432947
	LP_RS04450	rplP	50S ribosomal protein L16	0.195878	0.0309038
	LP_RS04455	rpmC	50S ribosomal protein L29	0.271047	0.00514518
	LP_RS04465	rplN	50S ribosomal protein L14	0.196773	0.0400848
	LP_RS04485	rpsH	30S ribosomal protein S8	0.21676	0.0346921
	LP_RS04500	rpsE	30S ribosomal protein S5	0.204783	0.0331849
	LP_RS04505	rpmD	50S ribosomal protein L30	0.268552	0.00419606
	LP_RS04510	rplO	50S ribosomal protein L15	0.243066	0.00700227
	LP_RS04515	secY	preprotein translocase subunit SecY	0.194855	0.0330104
	LP_RS04535	rpsM	30S ribosomal protein S13	0.203595	0.0300068
	LP_RS04540	rpsK	30S ribosomal protein S11	0.193403	0.0214209
	LP_RS04685		metal ABC transporter ATP-binding protein	0.391627	0.0119779
	LP_RS04695		zinc ABC transporter substrate-binding protein	0.35761	0.00595512
	LP_RS04725	citC	[citrate (pro-3S)-lyase] ligase	0.20098	0.0167753
	LP_RS04730	citD	citrate lyase acyl carrier protein	0.308704	0.00112215
	LP_RS04740	citF	citrate lyase subunit alpha	0.190251	0.0192434
	LP_RS04760	citX	citrate lyase holo-[acyl-carrier protein] synthase	0.515172	2.46e-06
	LP_RS04765		LysR family transcriptional regulator	0.245514	0.0207341
	LP_RS04770		LysR family transcriptional regulator	0.4062	0.000698489
	LP_RS04775		NAD-dependent malic enzyme	0.512382	0.00436909
	LP_RS04830		1%2C4-dihydroxy-2-naphthoate polyprenyltransferase	0.165018	0.0435039
	LP_RS04835		Gfo/Idh/MocA family oxidoreductase	0.201603	0.0217109
	LP_RS04840		glycoside hydrolase family 73 protein	0.198298	0.0178801
	LP_RS04875	gatC	Asp-tRNA(Asn)/Glu-tRNA(Gln) amidotransferase subunit GatC	0.163591	0.0498082
	LP_RS04900		TetR/AcrR family transcriptional regulator	0.486398	5.16e-11
	LP_RS04960		PTS sugar transporter subunit IIC	0.240887	0.00335303
	LP_RS04970		hypothetical protein	0.358925	0.00107748
	LP_RS04975		hypothetical protein	0.50973	6.04e-08
	LP_RS04985	gdhA	NADP-specific glutamate dehydrogenase	0.224837	0.00396796
	LP_RS05100		polysaccharide biosynthesis protein	1.48178	4.35e-08
	LP_RS05105		CpsD/CapB family tyrosine-protein kinase	0.916552	0.000137631
	LP_RS05110		tyrosine protein phosphatase	1.37955	8.86e-09
	LP_RS05115		GDP-mannose 4%2C6-dehydratase	1.26104	3.88e-11
	LP_RS05120		sugar transferase	0.791768	9.45e-06
	LP_RS05125		glycosyltransferase family 4 protein	0.548814	0.00145739
	LP_RS05130		exopolysaccharide phosphotransferase cps2G	0.539138	0.000157486
	LP_RS05135		EpsG family protein	0.396527	0.0101262
	LP_RS05145		glycosyltransferase	0.333201	0.00356318
	LP_RS05275	recX	recombination regulator RecX	0.436483	3.2e-07
	LP_RS05280		DUF402 domain-containing protein	0.303421	0.00885174
	LP_RS05290		helix-turn-helix transcriptional regulator	0.233079	0.0421219
	LP_RS05295		type II toxin-antitoxin system Phd/YefM family antitoxin	0.504037	1.39e-11
	LP_RS05320		gluconokinase	0.226941	0.0051035
	LP_RS05325	gnd	decarboxylating 6-phosphogluconate dehydrogenase	0.283653	0.0136525
	LP_RS05330		NAD(P)/FAD-dependent oxidoreductase	0.420941	3.03e-05
	LP_RS05350		LysR family transcriptional regulator	0.371716	0.000282947
	LP_RS05355		sulfite exporter TauE/SafE family protein	0.335271	2.29e-05
	LP_RS05390		MarR family transcriptional regulator	0.430702	6.73e-08
	LP_RS05400		ATP-dependent Clp protease ATP-binding subunit	0.293193	0.000257905
	LP_RS05410		phosphocarrier protein HPr	0.283198	0.000979746
	LP_RS05415	ptsP	phosphoenolpyruvate--protein phosphotransferase	0.302179	0.000239144
	LP_RS05420		glycosyltransferase family 4 protein	0.290384	0.000199964
	LP_RS05425		glycosyltransferase	0.17128	0.0261998
	LP_RS05440		pyridoxal phosphate-dependent aminotransferase	0.240984	0.00268234
	LP_RS05445		YkuJ family protein	0.3809	1.29e-05
	LP_RS05475	rrf	5S ribosomal RNA	0.838566	2.29e-05
	LP_RS05550		hypothetical protein	0.479606	5.44e-05
	LP_RS05655		NAD(P)H-hydrate dehydratase	0.288781	0.0202871
	LP_RS05750		aspartate-semialdehyde dehydrogenase	0.754931	3.77e-10
	LP_RS05755		alpha/beta hydrolase	0.583069	0.0126502
	LP_RS05760		hypothetical protein	1.01266	0.00323204
	LP_RS05765		NADH-dependent flavin oxidoreductase	0.472349	0.0387992
	LP_RS05770		DsbA family protein	0.516005	0.00374353
	LP_RS05775		helix-turn-helix transcriptional regulator	0.426992	0.0086931
	LP_RS05785		hypothetical protein	0.369471	5.73e-05
	LP_RS05800		membrane protein	0.782958	1.6e-12
	LP_RS05815		MarR family transcriptional regulator	0.514796	8.82e-12
	LP_RS05825		hypothetical protein	0.219817	0.026265
	LP_RS05840		tRNA-Leu	0.990875	0.00177716
	LP_RS05990		D-alanine--poly(phosphoribitol) ligase subunit DltC	0.253903	0.00370302
	LP_RS05995		PLP-dependent aminotransferase family protein	0.271674	0.00227039
	LP_RS06020		YlbF family regulator	0.202825	0.00789754
	LP_RS06190		phosphotransferase family protein	0.228136	0.00716431
	LP_RS06200		PepSY domain-containing protein	0.261707	0.00649449
	LP_RS06305		metal-sulfur cluster assembly factor	0.319861	0.00268572
	LP_RS06310		helix-turn-helix transcriptional regulator	0.293336	0.000320082
	LP_RS06410		DUF2975 domain-containing protein	0.262852	0.00501624
	LP_RS06415		helix-turn-helix transcriptional regulator	0.484085	0.00107609
	LP_RS06455	thrS	threonine--tRNA ligase	0.33806	1.27e-05
	LP_RS06555	rpmF	50S ribosomal protein L32	0.301503	0.000923052
	LP_RS06575	gndA	NADP-dependent phosphogluconate dehydrogenase	0.281717	0.000989955
	LP_RS06650	mltG	endolytic transglycosylase MltG	0.209554	0.0203752
	LP_RS06655	udk	uridine kinase	0.19705	0.0354465
	LP_RS06660	greA	transcription elongation factor GreA	0.358575	2.62e-05
	LP_RS06690	rpmG	50S ribosomal protein L33	0.423153	2.57e-06
	LP_RS06695		5-formyltetrahydrofolate cyclo-ligase	0.189166	0.0192258
	LP_RS06725		DUF3042 family protein	0.607754	2.02e-10
	LP_RS06740		MerR family transcriptional regulator	0.607592	6.32e-13
	LP_RS06745	glnA	type I glutamate--ammonia ligase	0.593474	1.22e-13
	LP_RS06750		hypothetical protein	0.341903	7.26e-06
	LP_RS06820		bifunctional methylenetetrahydrofolate dehydrogenase/methenyltetrahydrofolate cyclohydrolase	0.284314	0.000136729
	LP_RS06880	gmk	guanylate kinase	0.218551	0.010733
	LP_RS06920	rsgA	ribosome small subunit-dependent GTPase A	0.953079	1.09e-30
	LP_RS06925		ribulose-phosphate 3-epimerase	0.826581	1.45e-16
	LP_RS06930		thiamine diphosphokinase	0.824537	6.5e-26
	LP_RS06935		hypothetical protein	0.451605	0.000169319
	LP_RS06945		Asp23/Gls24 family envelope stress response protein	0.247889	0.00268128
	LP_RS06950		DAK2 domain-containing protein	0.199447	0.0298678
	LP_RS06955	recG	ATP-dependent DNA helicase RecG	0.275475	0.000555185
	LP_RS06960	plsX	phosphate acyltransferase PlsX	0.289957	0.000198515
	LP_RS06965	acpP	acyl carrier protein	0.21307	0.0224599
	LP_RS07035		ABC transporter ATP-binding protein	0.371183	0.000739011
	LP_RS07080		cysteine hydrolase	0.227682	0.0160416
	LP_RS07125	fabZ	3-hydroxyacyl-ACP dehydratase FabZ	1.60316	1.57e-52
	LP_RS07130		ketoacyl-ACP synthase III	1.60561	1.05e-51
	LP_RS07135	acpP	acyl carrier protein	1.65139	2.94e-55
	LP_RS07140		ACP S-malonyltransferase	1.66005	8.69e-63
	LP_RS07145	fabG	3-oxoacyl-ACP reductase FabG	1.71812	1.03e-82
	LP_RS07150	fabF	beta-ketoacyl-ACP synthase II	1.75781	1.88e-81
	LP_RS07155		acetyl-CoA carboxylase biotin carboxyl carrier protein subunit	1.76749	1.79e-78
	LP_RS07160		beta-hydroxyacyl-ACP dehydratase	1.81489	5e-106
	LP_RS07165		acetyl-CoA carboxylase biotin carboxylase subunit	1.81067	7.26e-108
	LP_RS07170		acetyl-CoA carboxylase subunit beta	1.84002	3.23e-115
	LP_RS07175		acetyl-CoA carboxylase carboxyl transferase subunit alpha	1.86696	1.01e-118
	LP_RS07180	fabI	enoyl-ACP reductase FabI	1.90572	5.34e-141
	LP_RS07185		4'-phosphopantetheinyl transferase superfamily protein	1.938	2.84e-145
	LP_RS07190		DUF554 domain-containing protein	1.63184	3.68e-99
	LP_RS07195		LysR family transcriptional regulator	1.61099	3.32e-100
	LP_RS07200		acyl-CoA thioesterase	1.64451	1.53e-105
	LP_RS07205	rsgA	ribosome small subunit-dependent GTPase A	1.67512	4.76e-119
	LP_RS07210		TetR/AcrR family transcriptional regulator	0.805701	0.000257456
	LP_RS07215		MFS transporter	0.977253	3.27e-12
	LP_RS07220		SPFH domain-containing protein	0.21401	0.0234415
	LP_RS07355		Cof-type HAD-IIB family hydrolase	0.234166	0.0319643
	LP_RS07480		DUF1273 domain-containing protein	0.321465	0.00222208
	LP_RS07490	rnpB	RNase P RNA component class B	0.507869	2.39e-05
	LP_RS07535		glycosyl hydrolase family 25	0.299902	0.000434038
	LP_RS07595	pyrR	bifunctional pyr operon transcriptional regulator/uracil phosphoribosyltransferase PyrR	0.937237	1.46e-37
	LP_RS07600		carbamoyl phosphate synthase small subunit	0.747308	4.81e-22
	LP_RS07605		ATP-grasp domain-containing protein	0.496488	2.69e-11
	LP_RS07610		histidine phosphatase family protein	0.29734	0.000694687
	LP_RS07670		DUF975 family protein	0.293369	0.000676504
	LP_RS07675		hypothetical protein	0.270732	0.00153999
	LP_RS07680		RNA-binding protein	0.196184	0.0283488
	LP_RS07770		NAD(P)/FAD-dependent oxidoreductase	0.346377	0.016071
	LP_RS07790		phage integrase N-terminal SAM-like domain-containing protein	0.310222	0.04973
	LP_RS07835		aldose 1-epimerase family protein	0.178053	0.0348425
	LP_RS07885		LysR family transcriptional regulator	0.435411	0.000929405
	LP_RS07890		restriction endonuclease	0.310204	0.0218677
	LP_RS07975		HU family DNA-binding protein	0.393668	7.23e-05
	LP_RS08050	pyk	pyruvate kinase	0.298524	0.000257456
	LP_RS08055	pfkA	6-phosphofructokinase	0.308812	0.000359942
	LP_RS08065		YjzD family protein	0.461918	3.25e-06
	LP_RS08070	clpB	ATP-dependent chaperone ClpB	0.351891	8.66e-06
	LP_RS08150		DHA2 family efflux MFS transporter permease subunit	0.235427	0.0196237
	LP_RS08155		MarR family transcriptional regulator	0.475629	3.53e-05
	LP_RS08230		LysR family transcriptional regulator	0.646605	2.59e-07
	LP_RS08235		NADP-dependent oxidoreductase	0.295807	0.00204949
	LP_RS08285		YjdF family protein	0.457476	0.000655291
	LP_RS08330		glycine--tRNA ligase subunit beta	0.199486	0.0253728
	LP_RS08335	glyQ	glycine--tRNA ligase subunit alpha	0.28298	0.00226005
	LP_RS08365		GatB/YqeY domain-containing protein	0.405633	0.000474647
	LP_RS08370		30S ribosomal protein S21	0.413067	0.000249012
	LP_RS08410		histidine--tRNA ligase	0.215161	0.0166038
	LP_RS08460		hypothetical protein	0.257778	0.00356097
	LP_RS08465		hypothetical protein	0.368238	5.17e-06
	LP_RS08495		hypothetical protein	0.600837	4.25e-13
	LP_RS08500		XRE family transcriptional regulator	0.621998	4.97e-12
	LP_RS08505		hypothetical protein	0.633214	1.04e-11
	LP_RS08545	dltD	D-alanyl-lipoteichoic acid biosynthesis protein DltD	0.207061	0.023567
	LP_RS08550	dltC	D-alanine--poly(phosphoribitol) ligase subunit DltC	0.264588	0.0104874
	LP_RS08555	dltB	D-alanyl-lipoteichoic acid biosynthesis protein DltB	0.246247	0.00761199
	LP_RS08560	dltA	D-alanine--poly(phosphoribitol) ligase subunit DltA	0.314433	0.00264352
	LP_RS08565		teichoic acid D-Ala incorporation-associated protein DltX	0.315313	0.00519528
	LP_RS08570		serine hydrolase	0.306404	0.0014078
	LP_RS08580	dnaJ	molecular chaperone DnaJ	0.29329	0.000179849
	LP_RS08585	dnaK	molecular chaperone DnaK	0.601444	1.45e-12
	LP_RS08590	grpE	nucleotide exchange factor GrpE	0.73332	4.55e-13
	LP_RS08595	hrcA	heat-inducible transcriptional repressor HrcA	0.691336	2.51e-09
	LP_RS08700	frr	ribosome recycling factor	0.310703	0.000560783
	LP_RS08705		UMP kinase	0.314398	0.000268434
	LP_RS08710		elongation factor Ts	0.16479	0.0417484
	LP_RS08745		YneF family protein	0.56718	7.16e-06
	LP_RS08750		DUF896 domain-containing protein	0.297247	0.0156478
	LP_RS08840		helix-turn-helix transcriptional regulator	0.328803	0.00366245
	LP_RS08900		oligosaccharide flippase family protein	0.245285	0.0340132
	LP_RS08920		glycosyltransferase family 4 protein	0.29621	0.0301046
	LP_RS08925		sugar transferase	0.426666	0.00510177
	LP_RS08930		SDR family NAD(P)-dependent oxidoreductase	0.424841	0.0100563
	LP_RS08935		hypothetical protein	0.610134	1.9e-06
	LP_RS08940		CpsD/CapB family tyrosine-protein kinase	0.885624	6.79e-12
	LP_RS08945		polysaccharide biosynthesis protein	0.774932	9.09e-10
	LP_RS08965		iron-sulfur cluster biosynthesis family protein	0.45833	5.19e-07
	LP_RS08985		trigger factor	0.298893	0.000588189
	LP_RS08990	tuf	elongation factor Tu	0.281648	0.000457327
	LP_RS09020		30S ribosomal protein S20	0.31913	0.0160326
	LP_RS09050	coaD	pantetheine-phosphate adenylyltransferase	0.18972	0.0298536
	LP_RS09055	rsmD	16S rRNA (guanine(966)-N(2))-methyltransferase RsmD	0.230742	0.0033508
	LP_RS09090		Firmicu-CTERM sorting domain-containing protein	0.219057	0.010912
	LP_RS09110		lactate dehydrogenase	0.168867	0.0400198
	LP_RS09135		peptide deformylase	0.236014	0.0058989
	LP_RS09250		diaminopimelate epimerase	0.36363	4.96e-06
	LP_RS09255	ileS	isoleucine--tRNA ligase	0.211432	0.0134481
	LP_RS09330		DUF3397 domain-containing protein	0.220041	0.0141265
	LP_RS09340		DUF4044 domain-containing protein	0.639256	1.58e-05
	LP_RS09380		PTS glucitol/sorbitol transporter subunit IIA	0.310496	0.000181906
	LP_RS09415	pepF	oligoendopeptidase F	0.190568	0.021296
	LP_RS09435		MBL fold metallo-hydrolase	0.260367	0.0010267
	LP_RS09440		hypothetical protein	0.238052	0.00313112
	LP_RS09540	rrf	5S ribosomal RNA	0.57326	0.000149521
	LP_RS09570		hypothetical protein	0.489776	3.72e-07
	LP_RS09575		S1 RNA-binding domain-containing protein	0.523336	1.29e-06
	LP_RS09580		peptidylprolyl isomerase	0.46549	6.41e-07
	LP_RS09620		acetate kinase	0.234145	0.00560677
	LP_RS09625		class I SAM-dependent methyltransferase	0.209556	0.00494652
	LP_RS09660	rbsK	ribokinase	0.211101	0.016071
	LP_RS09665		YebC/PmpR family DNA-binding transcriptional regulator	0.370932	0.000630544
	LP_RS09745	trxA	thioredoxin	0.234682	0.0151513
	LP_RS09755		cell division protein ZapA	0.209594	0.0211058
	LP_RS09760		DUF1292 domain-containing protein	0.393605	1.4e-07
	LP_RS09765	ruvX	Holliday junction resolvase RuvX	0.397209	1.73e-06
	LP_RS09770		IreB family regulatory phosphoprotein	0.434468	1.28e-07
	LP_RS09795	yajC	preprotein translocase subunit YajC	0.303146	4.91e-05
	LP_RS09830		hypothetical protein	0.622883	6.23e-06
	LP_RS09940		valine--tRNA ligase	0.257487	0.00297372
	LP_RS09945	tpx	thiol peroxidase	0.33279	4.45e-05
	LP_RS09955	thiI	tRNA 4-thiouridine(8) synthase ThiI	0.582459	1.57e-14
	LP_RS09960		cysteine desulfurase	0.601228	1.3e-18
	LP_RS09970		GAF domain-containing protein	0.458943	7.07e-06
	LP_RS09980		DUF1054 domain-containing protein	0.264785	0.0168965
	LP_RS09985		YueI family protein	0.274002	0.000974541
	LP_RS10000	gshAB	bifunctional glutamate--cysteine ligase GshA/glutathione synthetase GshB	0.168167	0.031304
	LP_RS10030		helix-turn-helix transcriptional regulator	0.252654	0.00172264
	LP_RS10110		F0F1 ATP synthase subunit epsilon	0.429458	1.87e-07
	LP_RS10115	atpD	F0F1 ATP synthase subunit beta	0.42301	4.36e-07
	LP_RS10120		F0F1 ATP synthase subunit gamma	0.403801	2.14e-06
	LP_RS10125		F0F1 ATP synthase subunit alpha	0.381528	6.43e-06
	LP_RS10130		F0F1 ATP synthase subunit delta	0.351204	4.69e-05
	LP_RS10135	atpF	F0F1 ATP synthase subunit B	0.315664	0.000179849
	LP_RS10140	atpE	F0F1 ATP synthase subunit C	0.387702	1.59e-05
	LP_RS10145	atpB	F0F1 ATP synthase subunit A	0.362781	2.36e-05
	LP_RS10150		uracil transporter	3.49512	1.54e-281
	LP_RS10155	upp	uracil phosphoribosyltransferase	0.463057	1.82e-08
	LP_RS10160		serine hydroxymethyltransferase	0.28143	0.00044189
	LP_RS10215		hypothetical protein	0.245513	0.00512106
	LP_RS10230		ABC transporter ATP-binding protein	0.361001	6.75e-05
	LP_RS10440		YegP family protein	0.369844	0.00993511
	LP_RS10460		helix-turn-helix domain-containing protein	0.472503	9.09e-10
	LP_RS10465		ImmA/IrrE family metallo-endopeptidase	0.501596	3.16e-08
	LP_RS10470		hypothetical protein	0.539061	4.15e-09
	LP_RS10475		type I restriction enzyme HsdR N-terminal domain-containing protein	0.373526	6.29e-05
	LP_RS10485		tRNA-OTHER	0.409715	0.0438566
	LP_RS10500		AAA family ATPase	0.317333	0.00146966
	LP_RS10505		DNA adenine methylase	0.352452	0.000397011
	LP_RS10530		hypothetical protein	0.446389	0.0129508
	LP_RS10610		helix-turn-helix domain-containing protein	0.599827	6.6e-06
	LP_RS10615		site-specific integrase	0.330989	0.000670879
	LP_RS10665		glucose-6-phosphate isomerase	0.227255	0.0114863
	LP_RS10690		PFL family protein	0.576395	1.24e-13
	LP_RS10695		ACT domain-containing protein	0.586365	6.56e-06
	LP_RS10705	ssrA	transfer-messenger RNA	0.413614	5.84e-05
	LP_RS10720		MFS transporter	0.362252	0.00130804
	LP_RS10735		C40 family peptidase	0.322518	0.00129295
	LP_RS10755		GGDEF domain-containing protein	0.773618	6.64e-21
	LP_RS10765		GNAT family N-acetyltransferase	0.247772	0.0237166
	LP_RS10825		FAD-dependent oxidoreductase	0.251503	0.00287457
	LP_RS10830		NAD(P)-dependent oxidoreductase	0.188992	0.0229932
	LP_RS10840		sugar O-acetyltransferase	0.669739	6.65e-05
	LP_RS10895	hisJ	histidinol-phosphatase HisJ	0.37892	0.00541395
	LP_RS10975		NAD(P)/FAD-dependent oxidoreductase	0.276598	0.000285703
	LP_RS10990		polyphosphate kinase 2 family protein	0.277742	0.00162765
	LP_RS10995		nitroreductase family protein	0.430351	0.000112636
	LP_RS11020		glycyl-radical enzyme activating protein	0.327938	0.0227512
	LP_RS11030		glycyl radical protein	0.344349	0.00428409
	LP_RS11055		MurR/RpiR family transcriptional regulator	0.324958	0.00328024
	LP_RS11060		Gfo/Idh/MocA family oxidoreductase	0.259824	0.0373344
	LP_RS11080		cysteine hydrolase	0.376316	3.59e-07
	LP_RS11085		ABC transporter permease	0.209035	0.0227198
	LP_RS11090		ABC transporter ATP-binding protein	0.338113	0.000115168
	LP_RS11115		M3 family oligoendopeptidase	0.228612	0.00449675
	LP_RS11140	spxB	pyruvate oxidase	0.246597	0.0060092
	LP_RS11155		thioredoxin family protein	0.839526	3.32e-13
	LP_RS11180		hypothetical protein	0.412105	3.43e-07
	LP_RS11185		hypothetical protein	0.300595	9e-05
	LP_RS11190		lipoate--protein ligase	0.266289	0.000836674
	LP_RS11225		universal stress protein	0.32213	0.00125717
	LP_RS11250		phosphoketolase family protein	1.96039	3.86e-45
	LP_RS11255		alpha-xylosidase	0.729343	5.68e-12
	LP_RS11260		GntR family transcriptional regulator	0.718583	8.73e-11
	LP_RS11285		DUF1836 domain-containing protein	0.774083	4e-26
	LP_RS11335		SdpI family protein	0.323248	0.000117969
	LP_RS11370		SDR family oxidoreductase	0.42082	3.5e-05
	LP_RS11385		ATP-dependent helicase/deoxyribonuclease subunit B	0.184687	0.0277305
	LP_RS11390		DMT family transporter	0.981069	1.05e-25
	LP_RS11395		orotate phosphoribosyltransferase	3.09757	5.53e-77
	LP_RS11400	pyrF	orotidine-5'-phosphate decarboxylase	3.27865	1.32e-79
	LP_RS11405		dihydroorotate dehydrogenase	3.7917	4e-114
	LP_RS11410	carB	carbamoyl-phosphate synthase large subunit	4.72455	8.18e-205
	LP_RS11415		carbamoyl phosphate synthase small subunit	5.60055	0
	LP_RS11420		dihydroorotase	6.15867	0
	LP_RS11425		aspartate carbamoyltransferase catalytic subunit	6.50502	0
	LP_RS11430	pyrR	bifunctional pyr operon transcriptional regulator/uracil phosphoribosyltransferase PyrR	3.09765	1.4e-241
	LP_RS11450		NmrA family NAD(P)-binding protein	0.353769	6.6e-06
	LP_RS11560		asparaginase	0.547632	6.01e-13
	LP_RS11635		hypothetical protein	0.291389	0.000268356
	LP_RS11650		threonine synthase	0.357418	1.36e-05
	LP_RS11665		sugar O-acetyltransferase	0.246451	0.00738789
	LP_RS11670		NUDIX hydrolase	0.255086	0.000774228
	LP_RS11675		HIT family protein	0.25275	0.00438883
	LP_RS11680		3-oxoacyl-ACP reductase	0.308789	0.00020952
	LP_RS11685		DUF2829 domain-containing protein	0.401811	0.000258072
	LP_RS11715		TetR/AcrR family transcriptional regulator	0.572745	1.47e-10
	LP_RS11720		ABC transporter permease	0.843183	1.18e-18
	LP_RS11725		ABC transporter ATP-binding protein	0.932747	2.08e-11
	LP_RS11730		D-serine ammonia-lyase	1.49082	4.24e-43
	LP_RS11805		flavodoxin	0.38044	1.92e-05
	LP_RS11850		LysR family transcriptional regulator	0.623631	6.34e-10
	LP_RS11880		tyrosine--tRNA ligase	0.266892	0.00435321
	LP_RS11890		glycosyl hydrolase	0.217	0.0403835
	LP_RS11940		ECF transporter S component	0.383729	8.92e-08
	LP_RS11945		nucleoside hydrolase	0.428402	8.96e-08
	LP_RS11950		dihydrofolate reductase	0.311691	0.000162809
	LP_RS11955		cation:proton antiporter	0.222039	0.0231772
	LP_RS11970		aspartate ammonia-lyase	1.78046	1.38e-55
	LP_RS12015		glycosyltransferase	0.166175	0.0401382
	LP_RS12060		MerR family transcriptional regulator	0.385883	0.0167753
	LP_RS12080		endonuclease III	0.26016	0.00268234
	LP_RS12125		nuclear transport factor 2 family protein	0.396656	0.00126256
	LP_RS12130		LysR family transcriptional regulator	0.606632	3.06e-09
	LP_RS12155		universal stress protein	0.297478	0.000300426
	LP_RS12165		noncanonical pyrimidine nucleotidase%2C YjjG family	0.30154	0.0101007
	LP_RS12175		type II toxin-antitoxin system PemK/MazF family toxin	0.398687	0.00176847
	LP_RS12180		hypothetical protein	0.440237	0.0373315
	LP_RS12325		UTRA domain-containing protein	0.27707	0.0368025
	LP_RS12330		choice-of-anchor A family protein	0.230607	0.016071
	LP_RS12345		GGDEF domain-containing protein	0.32402	0.000431144
	LP_RS12350		EAL domain-containing protein	0.412278	0.00128897
	LP_RS12355	nrdG	anaerobic ribonucleoside-triphosphate reductase activating protein	0.345388	0.00130047
	LP_RS12360	nrdD	anaerobic ribonucleoside-triphosphate reductase	0.650266	5.39e-19
	LP_RS12385		hypothetical protein	0.299536	0.00369634
	LP_RS12425		bacteriocin immunity protein	0.438327	0.0177075
	LP_RS12445		cell surface protein	0.476174	8.39e-09
	LP_RS12455		lipase/esterase	0.359485	0.000148986
	LP_RS12565		hypothetical protein	0.859276	3.07e-15
	LP_RS12570		matrixin family metalloprotease	0.51899	2.1e-11
	LP_RS12585		Nramp family divalent metal transporter	0.188517	0.0321231
	LP_RS12590		universal stress protein	0.216965	0.0212744
	LP_RS12615		ATP-binding cassette domain-containing protein	0.318297	1.36e-05
	LP_RS12680		LysM peptidoglycan-binding domain-containing protein	0.388772	0.000656027
	LP_RS12810		SRPBCC family protein	0.41231	0.027118
	LP_RS12815		helix-turn-helix transcriptional regulator	0.507253	0.00112215
	LP_RS12950		hypothetical protein	0.437996	0.0054147
	LP_RS13000		SH3 domain-containing protein	0.192724	0.04973
	LP_RS13090		SDR family NAD(P)-dependent oxidoreductase	0.625293	0.0018231
	LP_RS13120		TetR/AcrR family transcriptional regulator	0.670954	0.00144691
	LP_RS13160		hypothetical protein	0.409025	0.0378964
	LP_RS13165		hypothetical protein	0.378861	0.00591067
	LP_RS13215		DUF3781 domain-containing protein	0.746388	0.000512979
	LP_RS13220		glutamine amidotransferase	0.316317	0.0402209
	LP_RS13285		TetR/AcrR family transcriptional regulator	0.513826	2.53e-05
	LP_RS13305		2%2C3-diphosphoglycerate-dependent phosphoglycerate mutase	0.27789	0.00231392
	LP_RS13315		ROK family protein	0.340683	0.0181084
	LP_RS13320		cell surface protein	0.363103	6.39e-06
	LP_RS13350		hypothetical protein	0.444739	1.4e-07
	LP_RS13355		hypothetical protein	0.547049	4.05e-06
	LP_RS13390		response regulator transcription factor	0.321332	0.000260912
	LP_RS13400		foldase	0.535095	2.4e-05
	LP_RS13405		IMP dehydrogenase	0.713808	1.42e-20
	LP_RS13460		PLP-dependent aminotransferase family protein	0.430611	0.000184731
	LP_RS13490		PadR family transcriptional regulator	0.710628	0.000320665
	LP_RS13495		DUF1700 domain-containing protein	0.680735	5.23e-08
	LP_RS13500		DUF4097 domain-containing protein	0.52175	0.000119669
	LP_RS13515		LacI family DNA-binding transcriptional regulator	0.20723	0.0360283
	LP_RS13530		ATP-binding cassette domain-containing protein	0.357008	0.00517672
	LP_RS13575		Cof-type HAD-IIB family hydrolase	0.250184	0.0240208
	LP_RS13580		MerR family transcriptional regulator	0.310983	7.4e-05
	LP_RS13585		SDR family oxidoreductase	0.559657	0.0020709
	LP_RS13610		hypothetical protein	0.247343	0.00223881
	LP_RS13615		hypothetical protein	0.437436	1.38e-07
	LP_RS13625		bacteriocin immunity protein	0.665818	1.52e-09
	LP_RS13655		DegV family protein	0.745145	3.79e-07
	LP_RS13660		zinc metallopeptidase	0.433395	6.88e-06
	LP_RS13740		AI-2E family transporter	0.227283	0.00651022
	LP_RS13760		hemolysin III family protein	1.21506	2.13e-28
	LP_RS13775		helix-turn-helix transcriptional regulator	0.337235	0.046732
	LP_RS13830		MFS transporter	0.346141	3.15e-05
	LP_RS13835		DUF2187 domain-containing protein	0.66513	7.27e-13
	LP_RS13940	ade	adenine deaminase	0.745478	1.89e-21
	LP_RS13945		SIS domain-containing protein	0.34102	0.00928299
	LP_RS13970		phosphatidylglycerophosphatase A	0.341697	0.00208163
	LP_RS13975		NmrA family NAD(P)-binding protein	0.371597	0.00203564
	LP_RS13980		winged helix-turn-helix transcriptional regulator	0.664514	0.000154293
	LP_RS13995		hypothetical protein	0.82685	2.25e-28
	LP_RS14000	mutY	A/G-specific adenine glycosylase	0.293685	0.00013666
	LP_RS14025		SDR family oxidoreductase	0.201857	0.044441
	LP_RS14040		VIT family protein	0.284747	0.010497
	LP_RS14045		VIT family protein	0.243217	0.0454849
	LP_RS14160		helix-turn-helix domain-containing protein	0.657342	1.31e-11
	LP_RS14165		site-specific integrase	0.282285	0.00503598
	LP_RS14175		alpha/beta hydrolase	0.711907	2.06e-19
	LP_RS14180		DUF1836 domain-containing protein	0.704912	4.82e-25
	LP_RS14190		nucleoside 2-deoxyribosyltransferase	0.235837	0.0037877
	LP_RS14210		aldo/keto reductase	0.225408	0.00237968
	LP_RS14250		DUF1002 domain-containing protein	0.168426	0.0347102
	LP_RS14275		winged helix DNA-binding protein	0.730235	2.31e-09
	LP_RS14280		TetR/AcrR family transcriptional regulator	0.787595	1.65e-06
	LP_RS14290		hypothetical protein	0.47661	0.000312656
	LP_RS14305		hypothetical protein	0.417379	7.26e-06
	LP_RS14310		hypothetical protein	0.575618	3.03e-08
	LP_RS14380		hypothetical protein	0.749814	2.46e-07
	LP_RS14395		Crp/Fnr family transcriptional regulator	0.422806	0.00171132
	LP_RS14400		peptidase M13	0.257051	0.00121418
	LP_RS14440		TetR/AcrR family transcriptional regulator	0.304464	2.23e-05
	LP_RS14465		AarF/ABC1/UbiB kinase family protein	0.201566	0.0128355
	LP_RS14530		UDP-glucose--hexose-1-phosphate uridylyltransferase	0.391126	0.015136
	LP_RS14535	galE	UDP-glucose 4-epimerase GalE	0.346196	0.0475779
	LP_RS14570		LacI family DNA-binding transcriptional regulator	0.20415	0.036061
	LP_RS14590		FAD:protein FMN transferase	0.245116	0.044441
	LP_RS14595		type I 3-dehydroquinate dehydratase	0.41474	0.00151931
	LP_RS14685		glycoside hydrolase family 1 protein	1.08677	2.54e-41
	LP_RS14690		PTS glucose transporter subunit IIA	1.41613	6.34e-46
	LP_RS14695		PRD domain-containing protein	0.456231	2.24e-05
	LP_RS14700		HTH domain-containing protein	0.270532	0.0237328
	LP_RS14705		putative C-S lyase	0.633148	0.000190719
	LP_RS14720		PTS glucose transporter subunit IIA	0.312638	0.0297367
	LP_RS14725		MurR/RpiR family transcriptional regulator	0.317025	0.00149091
	LP_RS14790		choloylglycine hydrolase family protein	0.796943	1.99e-15
	LP_RS14825		PTS sugar transporter subunit IIA	0.351885	0.000436713
	LP_RS14855		DeoR/GlpR transcriptional regulator	0.561622	1.1e-05
	LP_RS14895		GntR family transcriptional regulator	0.204919	0.0479122
	LP_RS14900		MurR/RpiR family transcriptional regulator	0.450751	4.98e-08
	LP_RS14935		ROK family protein	0.353113	0.0142728
	LP_RS14960		hypothetical protein	0.350443	0.00103393
	LP_RS14965		folate family ECF transporter S component	0.832947	0.00176275
	LP_RS15030	spxB	pyruvate oxidase	0.231116	0.00397666
	LP_RS15335		GRP family sugar transporter	0.648293	1.93e-14
	LP_RS15340	rbsD	D-ribose pyranase	0.871129	3.7e-10
	LP_RS15345	rbsK	ribokinase	1.06504	2.44e-17
	LP_RS15350		LacI family DNA-binding transcriptional regulator	0.444455	1.4e-08
	LP_RS15360		universal stress protein	0.398542	4.15e-07
	LP_RS15365		PadR family transcriptional regulator	0.355402	0.00171522
	LP_RS15370		phenolic acid decarboxylase	0.5433	5.81e-05
	LP_RS15400	lepB	signal peptidase I	0.27034	0.0203845
	LP_RS15405		cell surface protein	0.486703	3.84e-08
	LP_RS15410		cell surface protein	0.789396	0.00310518
	LP_RS15415		DUF916 and DUF3324 domain-containing protein	0.392755	0.00179159
	LP_RS15420		WxL domain-containing protein	0.806928	1.64e-14
	LP_RS15435		Jag N-terminal domain-containing protein	0.23371	0.0261069
	LP_RS15470		ribbon-helix-helix protein%2C CopG family	0.555465	0.0318136
	LP_RS15475		replication protein	0.186843	0.0421219
	LP_RS15495		hypothetical protein	0.38039	1.36e-05
	LP_RS15500		AAA family ATPase	0.396979	0.000437749
	LP_RS15505		DUF5388 domain-containing protein	0.562756	8.92e-08
	LP_RS15510		recombinase family protein	0.670206	7.38e-08
	LP_RS15520		hypothetical protein	0.472175	0.00335303
	LP_RS15530	arsD	arsenite efflux transporter metallochaperone ArsD	0.253076	0.00994818
	LP_RS15535	arsA	arsenical pump-driving ATPase	0.335101	0.000449892
	LP_RS15555		FAD-dependent oxidoreductase	0.566761	6.54e-15
	LP_RS15560		winged helix-turn-helix transcriptional regulator	0.425947	0.00152333
	LP_RS15635		DUF87 domain-containing protein	0.179736	0.0374391
	LP_RS15670		hypothetical protein	0.716514	4.8e-05
	LP_RS15675		hypothetical protein	0.700245	5.18e-07
	LP_RS15700		hypothetical protein	0.69705	0.000119078
	LP_RS15730		hypothetical protein	0.597509	7.93e-06
	LP_RS15740		hypothetical protein	0.191949	0.0399807
	LP_RS15760		hypothetical protein	0.477901	5.01e-07
	LP_RS15780		hypothetical protein	0.751211	3.28e-08
	LP_RS15820		hypothetical protein	0.719924	1.91e-13
	LP_RS15825		hypothetical protein	0.490754	0.0073002
