# Supplementary material for: Bistable auto-aggregation phenotype in Lactiplantibacillus plantarum emerges after cultivation in in vitro colonic microbiota
Source: BMC Microbiol. 2021 Oct 5;21:268. doi: 10.1186/s12866-021-02331-x (PMC8493755; doi:10.1186/s12866-021-02331-x)
Supplement: Supplementary file 5 — Additional file 5: Table S3. Significantly up- and downregulated genes in the auto-aggregating L. plantarum PA4_02 compared to NZ3400. [file 12866_2021_2331_MOESM5_ESM.xlsx]

## Sheet: Table S3
	Additional file 5: Table S3. Significantly up- and downregulated genes in the auto-aggregating L. plantarum PA4_02 compared to NZ3400.
	ORF	Gene name	Product	Ratio (log2)	P-value (FDR)
	Upregulated in PA4_02
	LP_RS00085	glgB	1%2C4-alpha-glucan branching protein GlgB	-0.907177	0.0135999
	LP_RS00670	dhaK	dihydroxyacetone kinase subunit DhaK	-0.220776	0.0423394
	LP_RS00715		sugar ABC transporter permease	-0.738874	0.0139771
	LP_RS00875		ABC-F family ATP-binding cassette domain-containing protein	-0.433219	0.00141398
	LP_RS01230		hypothetical protein	-0.278063	0.0158476
	LP_RS01255		LysM peptidoglycan-binding domain-containing protein	-0.512908	6.33e-09
	LP_RS01360		GntR family transcriptional regulator	-0.375231	0.048404
	LP_RS02085	deoC	deoxyribose-phosphate aldolase	-0.967044	0.048404
	LP_RS02110		serine transporter	-0.294761	0.0285244
	LP_RS02120	sdaAA	L-serine ammonia-lyase%2C iron-sulfur-dependent%2C subunit alpha	-0.256067	0.0413805
	LP_RS02180		DEAD/DEAH box helicase	-0.26432	0.00164114
	LP_RS02340	rrf	5S ribosomal RNA	-0.444003	0.0047463
	LP_RS02775		recombinase RecT	-1.13157	0.000271517
	LP_RS02780		PD-(D/E)XK nuclease-like domain-containing protein	-0.822712	0.0149975
	LP_RS02810		hypothetical protein	-1.32761	0.0429957
	LP_RS02850		terminase small subunit	-0.692557	0.0369495
	LP_RS02855		PBSX family phage terminase large subunit	-0.783233	0.0267138
	LP_RS02860		phage portal protein	-0.493137	0.0346092
	LP_RS02865		minor capsid protein	-0.613833	0.0396322
	LP_RS02870		DUF4355 domain-containing protein	-1.8956	7.48e-17
	LP_RS02875		phage capsid protein	-1.77882	5.83e-19
	LP_RS02880		phage head-tail connector protein	-2.50522	4.72e-12
	LP_RS02885		hypothetical protein	-2.16969	4.84e-08
	LP_RS02890		tail protein	-1.29068	0.00171842
	LP_RS02895		hypothetical protein	-2.15072	1.81e-07
	LP_RS02900		tail protein	-1.30447	5.91e-06
	LP_RS02905		hypothetical protein	-1.47791	1.01e-08
	LP_RS02915		tape measure protein	-1.14064	6.18e-15
	LP_RS02920		hypothetical protein	-0.820945	0.000386401
	LP_RS02925		phage tail protein	-0.72238	1.08e-06
	LP_RS02930		SGNH/GDSL hydrolase family protein	-0.449041	0.0327082
	LP_RS02935		phage baseplate upper protein	-0.956563	4.52e-06
	LP_RS02990		DNA/RNA non-specific endonuclease	-0.293854	0.0375879
	LP_RS03245	pstB	phosphate ABC transporter ATP-binding protein	-0.468306	0.023654
	LP_RS03640		VanZ family protein	-0.376969	0.0138494
	LP_RS04155		winged helix-turn-helix transcriptional regulator	-0.660762	3.43e-11
	LP_RS05100		polysaccharide biosynthesis protein	-1.24663	4.05e-05
	LP_RS05105		CpsD/CapB family tyrosine-protein kinase	-1.31517	2.63e-05
	LP_RS05110		tyrosine protein phosphatase	-1.3149	8.32e-09
	LP_RS05115		GDP-mannose 4%2C6-dehydratase	-1.18432	3.74e-07
	LP_RS05175		glycosyltransferase family 2 protein	-1.12243	1.6e-13
	LP_RS05180		glycosyltransferase family 2 protein	-0.673392	1.31e-09
	LP_RS05185	glf	UDP-galactopyranose mutase	-0.439282	1.21e-05
	LP_RS05190		polysaccharide biosynthesis protein	-0.499277	4.6e-08
	LP_RS05195		polysaccharide biosynthesis protein	-0.530991	1.13e-05
	LP_RS05205		polysaccharide biosynthesis protein	-0.689413	1.11e-08
	LP_RS05210		acyltransferase family protein	-0.747416	1.19e-11
	LP_RS05215		DUF4422 domain-containing protein	-0.755927	4.84e-10
	LP_RS05220		helix-turn-helix transcriptional regulator	-1.00101	3.8e-13
	LP_RS05225		MucBP domain-containing protein	-4.23185	0
	LP_RS05230		MarR family transcriptional regulator	-5.16996	0
	LP_RS05475	rrf	5S ribosomal RNA	-0.445171	0.0135999
	LP_RS05530		tRNA-Leu	-0.359919	0.0148957
	LP_RS05790		GHKL domain-containing protein	-0.27286	0.020628
	LP_RS05810		CPBP family intramembrane metalloprotease	-0.275539	0.0229992
	LP_RS05925		GNAT family N-acetyltransferase	-0.275138	0.0265577
	LP_RS05960		PTS lactose/cellobiose transporter subunit IIA	-4.8436	0.0423394
	LP_RS05990	dltC	D-alanine--poly(phosphoribitol) ligase subunit DltC	-0.296006	0.0244953
	LP_RS06400		hypothetical protein	-1.05782	0.0440749
	LP_RS08090		O-antigen ligase family protein	-0.318096	0.0429597
	LP_RS08720		HAD family hydrolase	-0.27779	0.00706544
	LP_RS10255		LysM peptidoglycan-binding domain-containing protein	-0.7122	5.71e-09
	LP_RS10260		hypothetical protein	-0.542261	0.0313401
	LP_RS10265		collagen-like protein	-1.15373	2.82e-12
	LP_RS10270		SGNH/GDSL hydrolase family protein	-1.28049	7.8e-26
	LP_RS10275		hypothetical protein	-1.65397	5.57e-05
	LP_RS10280		phage tail protein	-1.70388	1.02e-19
	LP_RS10285		phage tail family protein	-1.9893	2.7e-18
	LP_RS10290		tape measure protein	-0.907899	1.95e-22
	LP_RS10295		hypothetical protein	-0.907888	4.56e-05
	LP_RS10300		hypothetical protein	-1.54624	1.32e-25
	LP_RS10305		tail protein	-1.41827	1.51e-17
	LP_RS10310		DUF3168 domain-containing protein	-1.48908	2.6e-05
	LP_RS10315		tail protein	-1.68505	2.7e-18
	LP_RS10320		hypothetical protein	-1.17291	1.37e-06
	LP_RS10325		phage head-tail connector protein	-1.8203	1.07e-17
	LP_RS10330		phage capsid protein	-1.80693	4.82e-50
	LP_RS10335		DUF4355 domain-containing protein	-2.04136	7.33e-42
	LP_RS10340		minor capsid protein	-1.3488	1.37e-09
	LP_RS10345		phage portal protein	-1.39263	6.34e-14
	LP_RS10360		hypothetical protein	-0.87775	0.0127543
	LP_RS10385		hypothetical protein	-0.74222	0.0213967
	LP_RS10395		hypothetical protein	-0.62434	0.0213135
	LP_RS10400		endodeoxyribonuclease	-1.02805	0.0114314
	LP_RS10405		hypothetical protein	-0.813652	0.027079
	LP_RS10415		hypothetical protein	-1.71739	0.0177034
	LP_RS10425		DUF669 domain-containing protein	-0.990776	7.41e-05
	LP_RS10435		hypothetical protein	-0.719119	0.00752941
	LP_RS10450		DUF771 domain-containing protein	-0.912626	0.00434901
	LP_RS10550		phage portal protein	-1.36313	0.048404
	LP_RS10635		hypothetical protein	-0.688114	0.00245858
	LP_RS10640		MucBP domain-containing protein	-0.448824	0.0196493
	LP_RS10670		GRP family sugar transporter	-0.246175	0.0229992
	LP_RS10745		hypothetical protein	-1.04782	0.0345293
	LP_RS11830		amino acid permease	-0.243199	0.0295627
	LP_RS11895		C39 family peptidase	-0.430174	0.00055582
	LP_RS11955		cation:proton antiporter	-0.236392	0.0491269
	LP_RS12000		putative sulfate exporter family transporter	-0.433887	3.25e-05
	LP_RS12915		DUF916 and DUF3324 domain-containing protein	-0.822583	0.000781441
	LP_RS12925		cell surface protein	-1.30154	0.0320114
	LP_RS13345		DUF4352 domain-containing protein	-0.477311	0.048404
	LP_RS13555		neutral/alkaline non-lysosomal ceramidase N-terminal domain-containing protein	-1.02582	0.00036037
	LP_RS13645		CidA/LrgA family protein	-0.67413	0.0272889
	LP_RS13655		DegV family protein	-0.215016	0.0235811
	LP_RS13700		adenylosuccinate synthase	-0.289318	0.0440749
	LP_RS13750		multidrug efflux SMR transporter	-0.396439	0.0490604
	LP_RS13760		hemolysin III family protein	-0.55774	2.39e-05
	LP_RS14105		hypothetical protein	-0.540028	0.00427046
	LP_RS14120		prophage P3 protein 9	-0.579819	0.0362326
	LP_RS14125		DNA primase	-0.505401	0.00144587
	LP_RS14130		bifunctional DNA primase/polymerase	-0.579057	0.00877607
	LP_RS14300		C40 family peptidase	-0.249406	0.0234292
	LP_RS14410		FAD-dependent oxidoreductase	-0.395192	3.34e-05
	LP_RS14415		cell surface protein	-0.676577	0.00108396
	LP_RS14475		PTS sugar transporter subunit IIA	-0.840739	0.00477251
	LP_RS14480		beta-galactosidase	-0.932682	0.0229566
	LP_RS14495		MFS transporter	-1.49227	0.00245858
	LP_RS14740		DUF871 domain-containing protein	-1.10877	0.0234292
	LP_RS14755		PTS glucose transporter subunit IIA	-0.764165	0.046964
	LP_RS14760		PRD domain-containing protein	-0.356742	0.046964
	LP_RS14795	yidA	sugar-phosphatase	-1.34484	0.0301733
	LP_RS14800	tkt	transketolase	-0.805817	0.0482121
	LP_RS14805	fsa	fructose-6-phosphate aldolase	-1.66272	0.0345293
	LP_RS14810		PTS ascorbate transporter subunit IIC	-1.04556	0.00245858
	LP_RS14830		HAD family hydrolase	-1.52147	0.000636947
	LP_RS14885		FGGY-family carbohydrate kinase	-0.945605	0.0258477
	LP_RS14890		sugar porter family MFS transporter	-1.55827	3.92e-05
	LP_RS14920		sodium:solute symporter	-1.38656	1.53e-05
	LP_RS14930		sugar phosphate isomerase/epimerase	-1.4348	0.0396706
	LP_RS15050		L-rhamnose isomerase	-1.5547	0.000277102
	LP_RS15060	rhaB	rhamnulokinase	-1.68516	6.56e-05
	LP_RS15065		MFS transporter	-2.50783	3.92e-05
	LP_RS15160		PTS glucitol/sorbitol transporter subunit IIB	-0.981123	0.000326625
	LP_RS15165		PTS glucitol/sorbitol transporter subunit IIC	-0.941617	0.0173388
	LP_RS15170		transcriptional regulator GutM	-1.32057	0.0281672
	LP_RS15295		LacI family DNA-binding transcriptional regulator	-0.632636	0.0300384
	LP_RS15450	yidC	membrane protein insertase YidC	-0.204612	0.033059
	LP_RS15795		hypothetical protein	-0.521572	6.13e-07
	Downregulated in PA4_02
	LP_RS00145		tRNA-Lys	0.457859	0.00388704
	LP_RS00385		hypothetical protein	0.407971	0.0173388
	LP_RS00655		folate family ECF transporter S component	0.354099	0.00752941
	LP_RS00795		Cna B-type domain-containing protein	1.08443	3.17e-42
	LP_RS01335		helix-turn-helix transcriptional regulator	0.345335	0.0173388
	LP_RS01395		hypothetical protein	0.334935	0.0421434
	LP_RS01470		hypothetical protein	1.04818	1.14e-27
	LP_RS01580		hypothetical protein	0.753071	0.00350209
	LP_RS01620		hypothetical protein	0.707648	0.000170437
	LP_RS01630		hypothetical protein	0.688772	0.0045197
	LP_RS01635		hypothetical protein	0.605842	0.0123974
	LP_RS01645		glycohydrolase toxin TNT-related protein	0.699086	0.00718682
	LP_RS01735		bacteriocin	0.714143	0.0494191
	LP_RS01745		LytTR family transcriptional regulator DNA-binding domain-containing protein	0.417964	0.0426629
	LP_RS01750		response regulator transcription factor	0.384565	0.0327082
	LP_RS02035		DegT/DnrJ/EryC1/StrS family aminotransferase	0.539648	0.0109925
	LP_RS02040		DegT/DnrJ/EryC1/StrS family aminotransferase	0.392258	0.0194178
	LP_RS02050		M20/M25/M40 family metallo-hydrolase	0.406144	0.00994873
	LP_RS02505		AMP-binding protein	0.25639	0.0322457
	LP_RS02845		hypothetical protein	0.70719	1.15e-11
	LP_RS02970		hypothetical protein	0.530324	2.34e-05
	LP_RS03160	groES	co-chaperone GroES	0.656869	2.14e-07
	LP_RS03165	groL	chaperonin GroEL	0.567024	1.23e-08
	LP_RS03290		EAL domain-containing protein	0.395495	0.000444575
	LP_RS03475		amino acid ABC transporter substrate-binding protein/permease	0.312067	0.00156449
	LP_RS03480		amino acid ABC transporter ATP-binding protein	0.28073	0.00138623
	LP_RS03885		monovalent cation:proton antiporter family protein	0.215399	0.0350581
	LP_RS03890		GrpB family protein	0.244766	0.0265577
	LP_RS04635	tkt	transketolase	0.482802	0.00734855
	LP_RS04720		NADP-dependent malic enzyme	0.277515	0.00211816
	LP_RS04725	citC	[citrate (pro-3S)-lyase] ligase	0.258546	0.005348
	LP_RS04730	citD	citrate lyase acyl carrier protein	0.382046	0.0010764
	LP_RS04735	citE	citrate (pro-3S)-lyase subunit beta	0.266484	0.00596233
	LP_RS05015		hypothetical protein	0.241346	0.0173388
	LP_RS05020		glycosyltransferase family 4 protein	0.215436	0.0439997
	LP_RS05025		polysaccharide biosynthesis C-terminal domain-containing protein	0.217414	0.0370911
	LP_RS05030		DUF4422 domain-containing protein	0.230829	0.0229992
	LP_RS05040		polysaccharide biosynthesis protein%2C chain length regulator	0.354271	0.00015608
	LP_RS05045		glycosyltransferase	0.338239	4.7e-05
	LP_RS05050		glycosyltransferase family 2 protein	0.291108	0.00151393
	LP_RS05055		hypothetical protein	0.240498	0.0301733
	LP_RS05060	rfbA	glucose-1-phosphate thymidylyltransferase RfbA	0.317741	0.00254034
	LP_RS05065		glycosyl hydrolase	0.288242	0.00146169
	LP_RS05070	rfbC	dTDP-4-dehydrorhamnose 3%2C5-epimerase	0.246406	0.0184919
	LP_RS05075	rfbB	dTDP-glucose 4%2C6-dehydratase	0.207536	0.0329934
	LP_RS05315		gluconate permease	0.460401	3.83e-05
	LP_RS05320		gluconokinase	0.460151	9.06e-06
	LP_RS05325	gnd	decarboxylating 6-phosphogluconate dehydrogenase	0.51988	0.000221227
	LP_RS05330		NAD(P)/FAD-dependent oxidoreductase	0.612407	4.11e-10
	LP_RS05365		peptide ABC transporter substrate-binding protein	0.468441	0.000120534
	LP_RS05375		ABC transporter permease	0.395824	0.00206732
	LP_RS05380		ABC transporter ATP-binding protein	0.262121	0.0440749
	LP_RS05385		ATP-binding cassette domain-containing protein	0.315552	0.0284167
	LP_RS05565		Nramp family divalent metal transporter	0.518493	7.59e-06
	LP_RS05570	hemH	ferrochelatase	0.501815	0.00110738
	LP_RS05620	asp1	accessory Sec system glycosyltransferase Asp1	0.265542	0.0162622
	LP_RS05625		hypothetical protein	0.547295	0.00580594
	LP_RS05840		tRNA-Leu	1.39535	0.000418713
	LP_RS06240	sufD	Fe-S cluster assembly ATPase SufC	0.242845	0.0247724
	LP_RS06245		Fe-S cluster assembly protein SufD	0.269108	0.00266291
	LP_RS06250		cysteine desulfurase	0.230411	0.0327082
	LP_RS06255		SUF system NifU family Fe-S cluster assembly protein	0.250364	0.046794
	LP_RS06265		ABC transporter substrate-binding protein	0.215993	0.0379333
	LP_RS06725		DUF3042 family protein	0.336311	0.0165979
	LP_RS07130		ketoacyl-ACP synthase III	0.341991	0.00085829
	LP_RS07135	acpP	acyl carrier protein	0.367811	0.0045197
	LP_RS07140		ACP S-malonyltransferase	0.44432	8.68e-05
	LP_RS07145	fabG	3-oxoacyl-ACP reductase FabG	0.407017	5.28e-06
	LP_RS07150	fabF	beta-ketoacyl-ACP synthase II	0.465429	1.03e-05
	LP_RS07155		acetyl-CoA carboxylase biotin carboxyl carrier protein subunit	0.590714	1.1e-05
	LP_RS07160		beta-hydroxyacyl-ACP dehydratase	0.452745	2.39e-05
	LP_RS07165		acetyl-CoA carboxylase biotin carboxylase subunit	0.5328	1.57e-08
	LP_RS07170		acetyl-CoA carboxylase subunit beta	0.579119	4.97e-14
	LP_RS07175		acetyl-CoA carboxylase carboxyl transferase subunit alpha	0.71089	6.39e-14
	LP_RS07180	fabI	enoyl-ACP reductase FabI	0.609123	1.53e-14
	LP_RS07185		4'-phosphopantetheinyl transferase superfamily protein	0.67053	1.19e-14
	LP_RS07190		DUF554 domain-containing protein	0.709332	2.51e-17
	LP_RS07195		LysR family transcriptional regulator	0.609578	1.19e-14
	LP_RS07200		acyl-CoA thioesterase	0.583779	1.47e-09
	LP_RS07205	rsgA	ribosome small subunit-dependent GTPase A	0.687206	9.48e-15
	LP_RS07215		MFS transporter	0.531636	0.0358242
	LP_RS07535		glycosyl hydrolase family 25	0.344435	0.005356
	LP_RS07800	msrA	peptide-methionine (S)-S-oxide reductase MsrA	0.276181	0.0438348
	LP_RS07805	msrB	peptide-methionine (R)-S-oxide reductase MsrB	0.350852	0.00144978
	LP_RS08495		hypothetical protein	0.387863	0.000127827
	LP_RS08500		XRE family transcriptional regulator	0.313958	0.0107255
	LP_RS08505		hypothetical protein	0.419331	0.000755569
	LP_RS08580	dnaJ	molecular chaperone DnaJ	0.253442	0.00984519
	LP_RS08585	dnaK	molecular chaperone DnaK	0.423379	6.63e-08
	LP_RS08590	grpE	nucleotide exchange factor GrpE	0.425783	1.22e-07
	LP_RS08595	hrcA	heat-inducible transcriptional repressor HrcA	0.427103	1.42e-05
	LP_RS08965		iron-sulfur cluster biosynthesis family protein	0.22693	0.0415507
	LP_RS09090		Firmicu-CTERM sorting domain-containing protein	0.276742	0.00146169
	LP_RS10150		uracil transporter	0.343808	0.00178607
	LP_RS10460		helix-turn-helix domain-containing protein	0.262454	0.0429957
	LP_RS10465		ImmA/IrrE family metallo-endopeptidase	0.382205	0.0001
	LP_RS10470		hypothetical protein	0.523213	8.65e-06
	LP_RS10475		type I restriction enzyme HsdR N-terminal domain-containing protein	0.452723	0.00031943
	LP_RS10610		helix-turn-helix domain-containing protein	0.47189	0.0285244
	LP_RS10755		GGDEF domain-containing protein	0.850674	1.83e-20
	LP_RS10825		FAD-dependent oxidoreductase	0.303691	0.00246173
	LP_RS11140	spxB	pyruvate oxidase	0.479425	1.27e-05
	LP_RS11160		PLP-dependent transferase	0.555566	0.0300384
	LP_RS11250		phosphoketolase family protein	0.34538	2.11e-05
	LP_RS11350		aminotransferase class I/II-fold pyridoxal phosphate-dependent enzyme	0.308914	0.00115611
	LP_RS11355	dapA	4-hydroxy-tetrahydrodipicolinate synthase	0.245496	0.0119054
	LP_RS11395		orotate phosphoribosyltransferase	0.386297	0.03999
	LP_RS11405		dihydroorotate dehydrogenase	0.422298	0.00146169
	LP_RS11410	carB	carbamoyl-phosphate synthase large subunit	0.756085	4.97e-14
	LP_RS11415		carbamoyl phosphate synthase small subunit	0.828158	5.23e-11
	LP_RS11420		dihydroorotase	0.862555	9.49e-09
	LP_RS11425		aspartate carbamoyltransferase catalytic subunit	0.893534	1.21e-06
	LP_RS12330		choice-of-anchor A family protein	0.310946	0.00180615
	LP_RS12410		zinc-ribbon domain-containing protein	0.369431	0.00337316
	LP_RS12415		zinc ribbon domain-containing protein	0.470576	0.00877607
	LP_RS12445		cell surface protein	0.235846	0.023654
	LP_RS12485		MarR family transcriptional regulator	0.416152	0.0435591
	LP_RS12565		hypothetical protein	0.239155	0.0254713
	LP_RS12860		LPXTG cell wall anchor domain-containing protein	0.375514	8.1e-05
	LP_RS12865		helix-turn-helix transcriptional regulator	0.312033	0.0301617
	LP_RS13670		phytoene/squalene synthase family protein	0.299633	0.0139093
	LP_RS13730		KUP/HAK/KT family potassium transporter	0.249294	0.0284167
	LP_RS13780		hypothetical protein	0.820347	0.0219097
	LP_RS13835		DUF2187 domain-containing protein	0.289443	0.046964
	LP_RS14160		helix-turn-helix domain-containing protein	0.537484	0.00307301
	LP_RS14275		winged helix DNA-binding protein	0.251597	0.048404
	LP_RS14685		glycoside hydrolase family 1 protein	0.480227	0.000171366
	LP_RS14690		PTS glucose transporter subunit IIA	0.65762	3.87e-06
	LP_RS14695		PRD domain-containing protein	0.249595	0.0333727
	LP_RS15390		helix-turn-helix domain-containing protein	0.349558	0.00127164
	LP_RS15405		cell surface protein	0.688516	1.22e-12
	LP_RS15415		DUF916 and DUF3324 domain-containing protein	0.693287	9.31e-08
	LP_RS15420		WxL domain-containing protein	0.720903	7.7e-12
	LP_RS15495		hypothetical protein	0.226857	0.0157596
	LP_RS15605		type IV secretory system conjugative DNA transfer family protein	0.244031	0.0305488
	LP_RS15625		CHAP domain-containing protein	0.31987	0.0164932
	LP_RS15630		conjugal transfer protein	0.297164	0.00529947
	LP_RS15640		conjugal transfer protein	0.405423	0.0031301
	LP_RS15660		hypothetical protein	0.322967	0.00337316
	LP_RS15665		MobA/MobL family protein	0.558449	3.63e-09
	LP_RS15670		hypothetical protein	0.727003	2.56e-05
	LP_RS15675		hypothetical protein	0.716288	3.79e-07
	LP_RS15825		hypothetical protein	0.872129	1.73e-11
