# Supplementary material for: Bistable auto-aggregation phenotype in Lactiplantibacillus plantarum emerges after cultivation in in vitro colonic microbiota
Source: BMC Microbiol. 2021 Oct 5;21:268. doi: 10.1186/s12866-021-02331-x (PMC8493755; doi:10.1186/s12866-021-02331-x)
Supplement: Supplementary file 6 — Additional file 6: Table S4. Significantly up- and downregulated genes in all auto-aggregating L. plantarum. [file 12866_2021_2331_MOESM6_ESM.xlsx]

## Sheet: Table S4
	Additional file 6: Table S4. Significantly up- and downregulated genes in all auto-aggregating L. plantarum.
	ORF	Gene name	Product
	Upregulated
	LP_RS02110		serine transporter
	LP_RS02120	sdaAA	L-serine ammonia-lyase, iron-sulfur-dependen, subunit alpha
	LP_RS02180		DEAD/DEAH box helicase
	LP_RS02775		recombinase RecT
	LP_RS02855		PBSX family phage terminase large subunit
	LP_RS02860		phage portal protein
	LP_RS02870		DUF4355 domain-containing protein
	LP_RS02875		phage capsid protein
	LP_RS02880		phage head-tail connector protein
	LP_RS02885		hypothetical protein
	LP_RS02915		tape measure protein
	LP_RS04155		winged helix-turn-helix transcriptional regulator
	LP_RS05215		DUF4422 domain-containing protein
	LP_RS05220		helix-turn-helix transcriptional regulator
	LP_RS05225		MucBP domain-containing protein
	LP_RS05230		MarR family transcriptional regulator
	LP_RS05925		GNAT family N-acetyltransferase
	LP_RS08720		HAD family hydrolase
	LP_RS10255		LysM peptidoglycan-binding domain-containing protein
	LP_RS10265		collagen-like protein
	LP_RS10270		SGNH/GDSL hydrolase family protein
	LP_RS10280		phage tail protein
	LP_RS10285		phage tail family protein
	LP_RS10290		tape measure protein
	LP_RS10295		hypothetical protein
	LP_RS10300		hypothetical protein
	LP_RS10305		tail protein
	LP_RS10310		DUF3168 domain-containing protein
	LP_RS10315		tail protein
	LP_RS10320		hypothetical protein
	LP_RS10325		phage head-tail connector protein
	LP_RS10330		phage capsid protein
	LP_RS10335		DUF4355 domain-containing protein
	LP_RS10340		minor capsid protein
	LP_RS10345		phage portal protein
	LP_RS10360		hypothetical protein
	LP_RS10385		hypothetical protein
	LP_RS10425		DUF669 domain-containing protein
	LP_RS10435		hypothetical protein
	LP_RS10450		DUF771 domain-containing protein
	LP_RS10640		MucBP domain-containing protein
	LP_RS10670		GRP family sugar transporter
	LP_RS11895		C39 family peptidase
	LP_RS12000		putative sulfate exporter family transporter
	LP_RS14410		FAD-dependent oxidoreductase
	LP_RS14760		PRD domain-containing protein
	LP_RS14800	tkt	transketolase
	LP_RS14830		HAD family hydrolase
	LP_RS14890		sugar porter family MFS transporter
	LP_RS15795		hypothetical protein
	Downregulated
	LP_RS00145		tRNA-Lys
	LP_RS00655		folate family ECF transporter S component
	LP_RS00795		Cna B-type domain-containing protein
	LP_RS01470		hypothetical protein
	LP_RS01580		hypothetical protein
	LP_RS01620		hypothetical protein
	LP_RS01745		LytTR family transcriptional regulator DNA-binding domain-containing protein
	LP_RS02845		hypothetical protein
	LP_RS03160	groES	co-chaperone GroES
	LP_RS03165	groL	chaperonin GroEL
	LP_RS03290		EAL domain-containing protein
	LP_RS03890		GrpB family protein
	LP_RS04725	citC	[citrate (pro-3S)-lyase] ligase
	LP_RS04730	citD	citrate lyase acyl carrier protein
	LP_RS05320		gluconokinase
	LP_RS05325	gnd	decarboxylating 6-phosphogluconate dehydrogenase
	LP_RS05330		NAD(P)/FAD-dependent oxidoreductase
	LP_RS05840		tRNA-Leu
	LP_RS06725		DUF3042 family protein
	LP_RS07130		ketoacyl-ACP synthase III
	LP_RS07135	acpP	acyl carrier protein
	LP_RS07140		ACP S-malonyltransferase
	LP_RS07145	fabG	3-oxoacyl-ACP reductase FabG
	LP_RS07150	fabF	beta-ketoacyl-ACP synthase II
	LP_RS07155		acetyl-CoA carboxylase biotin carboxyl carrier protein subunit
	LP_RS07160		beta-hydroxyacyl-ACP dehydratase
	LP_RS07165		acetyl-CoA carboxylase biotin carboxylase subunit
	LP_RS07170		acetyl-CoA carboxylase subunit beta
	LP_RS07175		acetyl-CoA carboxylase carboxyl transferase subunit alpha
	LP_RS07180	fabI	enoyl-ACP reductase FabI
	LP_RS07185		4'-phosphopantetheinyl transferase superfamily protein
	LP_RS07190		DUF554 domain-containing protein
	LP_RS07195		LysR family transcriptional regulator
	LP_RS07200		acyl-CoA thioesterase
	LP_RS07205	rsgA	ribosome small subunit-dependent GTPase A
	LP_RS07215		MFS transporter
	LP_RS08495		hypothetical protein
	LP_RS08500		XRE family transcriptional regulator
	LP_RS08505		hypothetical protein
	LP_RS08580	dnaJ	molecular chaperone DnaJ
	LP_RS08585	dnaK	molecular chaperone DnaK
	LP_RS08590	grpE	nucleotide exchange factor GrpE
	LP_RS08595	hrcA	heat-inducible transcriptional repressor HrcA
	LP_RS09090		Firmicu-CTERM sorting domain-containing protein
	LP_RS10465		ImmA/IrrE family metallo-endopeptidase
	LP_RS10470		hypothetical protein
	LP_RS10475		type I restriction enzyme HsdR N-terminal domain-containing protein
	LP_RS10755		GGDEF domain-containing protein
	LP_RS10825		FAD-dependent oxidoreductase
	LP_RS11250		phosphoketolase family protein
	LP_RS12565		hypothetical protein
	LP_RS13835		DUF2187 domain-containing protein
	LP_RS14275		winged helix DNA-binding protein
	LP_RS14685		glycoside hydrolase family 1 protein
	LP_RS14690		PTS glucose transporter subunit IIA
	LP_RS14695		PRD domain-containing protein
	LP_RS15405		cell surface protein
	LP_RS15415		DUF916 and DUF3324 domain-containing protein
	LP_RS15420		WxL domain-containing protein
	LP_RS15670		hypothetical protein
	LP_RS15675		hypothetical protein
	LP_RS15825		hypothetical protein
